# Supplementary material for: Photothermal Performance of 2D Material-Based Nanoparticles for Biomedical Applications
Source: Nanomaterials (Basel). 2025 Jun 18;15(12):942. doi: 10.3390/nano15120942 (PMC12196466; doi:10.3390/nano15120942)
Supplement: Supplementary file 1 [file nanomaterials-15-00942-s001.zip]

Archive with 1 entries (1 files):
- nanomaterials-3624951-supplementary.xlsx
