# Supplementary material for: Photothermal Performance of 2D Material-Based Nanoparticles for Biomedical Applications
Source: Nanomaterials (Basel). 2025 Jun 18;15(12):942. doi: 10.3390/nano15120942 (PMC12196466; doi:10.3390/nano15120942)
Supplement: Supplementary file 1 [file nanomaterials-15-00942-s001.zip › nanomaterials-3624951-supplementary.xlsx]

## Sheet: PdSe2
	R (nm)	Wavelength (nm)	σ_abs (m^2)	ΔT (K)
0	10	650	9.542e-18	5.089
1	10	670	9.567e-18	5.103
2	10	690	9.689e-18	5.167
3	10	710	9.902e-18	5.281
4	10	730	1.02e-17	5.44
5	10	750	1.057e-17	5.636
6	10	770	1.1e-17	5.867
7	10	790	1.15e-17	6.135
8	10	810	1.209e-17	6.45
9	10	830	1.279e-17	6.823
10	10	850	1.36e-17	7.254
11	10	870	1.453e-17	7.75
12	10	890	1.562e-17	8.331
13	10	910	1.689e-17	9.008
14	10	930	1.836e-17	9.792
15	10	950	2.006e-17	10.7
16	10	970	2.206e-17	11.76
17	10	990	2.439e-17	13.01
18	10	1010	2.71e-17	14.45
19	10	1030	3.027e-17	16.15
20	10	1050	3.398e-17	18.12
21	10	1070	3.829e-17	20.42
22	10	1090	4.327e-17	23.08
23	10	1110	4.901e-17	26.14
24	10	1130	5.546e-17	29.58
25	10	1150	6.258e-17	33.38
26	10	1170	7.004e-17	37.35
27	10	1190	7.749e-17	41.33
28	10	1210	8.419e-17	44.9
29	10	1230	8.939e-17	47.67
30	10	1250	9.236e-17	49.26
31	10	1270	9.257e-17	49.37
32	10	1290	9.006e-17	48.03
33	10	1310	8.528e-17	45.48
34	10	1330	7.896e-17	42.11
35	10	1350	7.188e-17	38.34
36	10	1370	6.467e-17	34.49
37	10	1390	5.776e-17	30.81
38	10	1410	5.144e-17	27.43
39	10	1430	4.57e-17	24.37
40	10	1450	4.068e-17	21.7
41	10	1470	3.628e-17	19.35
42	10	1490	3.246e-17	17.31
43	15	650	2.836e-17	4.481
44	15	670	2.842e-17	4.49
45	15	690	2.875e-17	4.544
46	15	710	2.938e-17	4.642
47	15	730	3.024e-17	4.779
48	15	750	3.131e-17	4.948
49	15	770	3.259e-17	5.149
50	15	790	3.406e-17	5.382
51	15	810	3.58e-17	5.657
52	15	830	3.785e-17	5.98
53	15	850	4.023e-17	6.358
54	15	870	4.298e-17	6.791
55	15	890	4.619e-17	7.299
56	15	910	4.992e-17	7.888
57	15	930	5.424e-17	8.572
58	15	950	5.926e-17	9.365
59	15	970	6.514e-17	10.29
60	15	990	7.2e-17	11.38
61	15	1010	8.002e-17	12.64
62	15	1030	8.936e-17	14.12
63	15	1050	1.003e-16	15.85
64	15	1070	1.13e-16	17.86
65	15	1090	1.277e-16	20.18
66	15	1110	1.446e-16	22.85
67	15	1130	1.637e-16	25.87
68	15	1150	1.846e-16	29.18
69	15	1170	2.067e-16	32.66
70	15	1190	2.286e-16	36.12
71	15	1210	2.485e-16	39.27
72	15	1230	2.639e-16	41.71
73	15	1250	2.728e-16	43.12
74	15	1270	2.736e-16	43.23
75	15	1290	2.663e-16	42.09
76	15	1310	2.523e-16	39.88
77	15	1330	2.337e-16	36.93
78	15	1350	2.128e-16	33.62
79	15	1370	1.914e-16	30.25
80	15	1390	1.711e-16	27.03
81	15	1410	1.523e-16	24.06
82	15	1430	1.353e-16	21.38
83	15	1450	1.204e-16	19.02
84	15	1470	1.074e-16	16.97
85	15	1490	9.606e-17	15.18
86	20	650	6.297e-17	4.198
87	20	670	6.303e-17	4.202
88	20	690	6.374e-17	4.249
89	20	710	6.504e-17	4.336
90	20	730	6.692e-17	4.461
91	20	750	6.927e-17	4.618
92	20	770	7.205e-17	4.803
93	20	790	7.526e-17	5.018
94	20	810	7.905e-17	5.27
95	20	830	8.354e-17	5.569
96	20	850	8.877e-17	5.918
97	20	870	9.48e-17	6.32
98	20	890	1.018e-16	6.789
99	20	910	1.1e-16	7.337
100	20	930	1.195e-16	7.969
101	20	950	1.306e-16	8.704
102	20	970	1.435e-16	9.564
103	20	990	1.585e-16	10.57
104	20	1010	1.761e-16	11.74
105	20	1030	1.967e-16	13.11
106	20	1050	2.206e-16	14.71
107	20	1070	2.486e-16	16.57
108	20	1090	2.809e-16	18.73
109	20	1110	3.18e-16	21.2
110	20	1130	3.599e-16	23.99
111	20	1150	4.058e-16	27.05
112	20	1170	4.544e-16	30.29
113	20	1190	5.03e-16	33.53
114	20	1210	5.469e-16	36.46
115	20	1230	5.811e-16	38.74
116	20	1250	6.008e-16	40.06
117	20	1270	6.032e-16	40.21
118	20	1290	5.874e-16	39.16
119	20	1310	5.566e-16	37.11
120	20	1330	5.157e-16	34.38
121	20	1350	4.698e-16	31.32
122	20	1370	4.226e-16	28.17
123	20	1390	3.777e-16	25.18
124	20	1410	3.361e-16	22.41
125	20	1430	2.988e-16	19.92
126	20	1450	2.658e-16	17.72
127	20	1470	2.371e-16	15.81
128	20	1490	2.121e-16	14.14
129	25	650	1.186e-16	4.048
130	25	670	1.185e-16	4.046
131	25	690	1.198e-16	4.088
132	25	710	1.221e-16	4.169
133	25	730	1.255e-16	4.285
134	25	750	1.299e-16	4.432
135	25	770	1.35e-16	4.607
136	25	790	1.409e-16	4.81
137	25	810	1.479e-16	5.049
138	25	830	1.562e-16	5.333
139	25	850	1.659e-16	5.663
140	25	870	1.771e-16	6.045
141	25	890	1.902e-16	6.492
142	25	910	2.054e-16	7.01
143	25	930	2.231e-16	7.614
144	25	950	2.435e-16	8.313
145	25	970	2.676e-16	9.133
146	25	990	2.955e-16	10.09
147	25	1010	3.282e-16	11.2
148	25	1030	3.664e-16	12.51
149	25	1050	4.11e-16	14.03
150	25	1070	4.629e-16	15.8
151	25	1090	5.23e-16	17.85
152	25	1110	5.92e-16	20.21
153	25	1130	6.696e-16	22.85
154	25	1150	7.553e-16	25.78
155	25	1170	8.463e-16	28.89
156	25	1190	9.366e-16	31.97
157	25	1210	1.018e-15	34.76
158	25	1230	1.083e-15	36.97
159	25	1250	1.121e-15	38.27
160	25	1270	1.126e-15	38.43
161	25	1290	1.097e-15	37.44
162	25	1310	1.04e-15	35.5
163	25	1330	9.641e-16	32.91
164	25	1350	8.783e-16	29.98
165	25	1370	7.906e-16	26.99
166	25	1390	7.062e-16	24.11
167	25	1410	6.288e-16	21.46
168	25	1430	5.589e-16	19.08
169	25	1450	4.973e-16	16.97
170	25	1470	4.435e-16	15.14
171	25	1490	3.967e-16	13.54
172	30	650	2.007e-16	3.965
173	30	670	2.004e-16	3.959
174	30	690	2.023e-16	3.997
175	30	710	2.061e-16	4.07
176	30	730	2.116e-16	4.18
177	30	750	2.187e-16	4.321
178	30	770	2.271e-16	4.486
179	30	790	2.369e-16	4.68
180	30	810	2.487e-16	4.913
181	30	830	2.625e-16	5.185
182	30	850	2.786e-16	5.502
183	30	870	2.972e-16	5.871
184	30	890	3.189e-16	6.3
185	30	910	3.444e-16	6.803
186	30	930	3.738e-16	7.383
187	30	950	4.079e-16	8.058
188	30	970	4.479e-16	8.847
189	30	990	4.946e-16	9.769
190	30	1010	5.491e-16	10.85
191	30	1030	6.128e-16	12.1
192	30	1050	6.871e-16	13.57
193	30	1070	7.736e-16	15.28
194	30	1090	8.739e-16	17.26
195	30	1110	9.89e-16	19.54
196	30	1130	1.119e-15	22.1
197	30	1150	1.262e-15	24.93
198	30	1170	1.414e-15	27.93
199	30	1190	1.565e-15	30.92
200	30	1210	1.703e-15	33.64
201	30	1230	1.812e-15	35.79
202	30	1250	1.876e-15	37.06
203	30	1270	1.886e-15	37.26
204	30	1290	1.839e-15	36.33
205	30	1310	1.745e-15	34.47
206	30	1330	1.618e-15	31.97
207	30	1350	1.476e-15	29.15
208	30	1370	1.329e-15	26.25
209	30	1390	1.188e-15	23.46
210	30	1410	1.057e-15	20.87
211	30	1430	9.394e-16	18.56
212	30	1450	8.358e-16	16.51
213	30	1470	7.452e-16	14.72
214	30	1490	6.665e-16	13.17
215	35	650	3.157e-16	3.927
216	35	670	3.148e-16	3.916
217	35	690	3.172e-16	3.945
218	35	710	3.227e-16	4.015
219	35	730	3.312e-16	4.12
220	35	750	3.418e-16	4.251
221	35	770	3.547e-16	4.412
222	35	790	3.698e-16	4.6
223	35	810	3.877e-16	4.823
224	35	830	4.089e-16	5.087
225	35	850	4.339e-16	5.397
226	35	870	4.625e-16	5.753
227	35	890	4.96e-16	6.17
228	35	910	5.354e-16	6.66
229	35	930	5.808e-16	7.225
230	35	950	6.334e-16	7.879
231	35	970	6.952e-16	8.648
232	35	990	7.674e-16	9.546
233	35	1010	8.516e-16	10.59
234	35	1030	9.499e-16	11.82
235	35	1050	1.065e-15	13.25
236	35	1070	1.198e-15	14.91
237	35	1090	1.354e-15	16.84
238	35	1110	1.532e-15	19.05
239	35	1130	1.733e-15	21.55
240	35	1150	1.954e-15	24.31
241	35	1170	2.189e-15	27.23
242	35	1190	2.425e-15	30.16
243	35	1210	2.64e-15	32.84
244	35	1230	2.811e-15	34.96
245	35	1250	2.913e-15	36.24
246	35	1270	2.931e-15	36.46
247	35	1290	2.861e-15	35.59
248	35	1310	2.717e-15	33.8
249	35	1330	2.522e-15	31.37
250	35	1350	2.299e-15	28.6
251	35	1370	2.071e-15	25.76
252	35	1390	1.852e-15	23.03
253	35	1410	1.648e-15	20.49
254	35	1430	1.465e-15	18.22
255	35	1450	1.303e-15	16.21
256	35	1470	1.162e-15	14.45
257	35	1490	1.039e-15	12.92
258	40	650	4.702e-16	3.918
259	40	670	4.681e-16	3.901
260	40	690	4.71e-16	3.925
261	40	710	4.785e-16	3.988
262	40	730	4.903e-16	4.086
263	40	750	5.056e-16	4.213
264	40	770	5.241e-16	4.368
265	40	790	5.461e-16	4.551
266	40	810	5.721e-16	4.767
267	40	830	6.029e-16	5.024
268	40	850	6.391e-16	5.326
269	40	870	6.807e-16	5.672
270	40	890	7.297e-16	6.081
271	40	910	7.868e-16	6.557
272	40	930	8.533e-16	7.111
273	40	950	9.302e-16	7.752
274	40	970	1.02e-15	8.503
275	40	990	1.126e-15	9.381
276	40	1010	1.248e-15	10.4
277	40	1030	1.392e-15	11.6
278	40	1050	1.56e-15	13
279	40	1070	1.755e-15	14.63
280	40	1090	1.981e-15	16.51
281	40	1110	2.241e-15	18.68
282	40	1130	2.535e-15	21.13
283	40	1150	2.86e-15	23.84
284	40	1170	3.204e-15	26.7
285	40	1190	3.549e-15	29.58
286	40	1210	3.866e-15	32.21
287	40	1230	4.12e-15	34.34
288	40	1250	4.273e-15	35.61
289	40	1270	4.305e-15	35.88
290	40	1290	4.206e-15	35.05
291	40	1310	4e-15	33.33
292	40	1330	3.713e-15	30.94
293	40	1350	3.389e-15	28.24
294	40	1370	3.053e-15	25.45
295	40	1390	2.729e-15	22.74
296	40	1410	2.43e-15	20.25
297	40	1430	2.16e-15	18
298	40	1450	1.922e-15	16.01
299	40	1470	1.713e-15	14.28
300	40	1490	1.532e-15	12.77
301	45	650	6.714e-16	3.93
302	45	670	6.672e-16	3.905
303	45	690	6.703e-16	3.923
304	45	710	6.802e-16	3.981
305	45	730	6.962e-16	4.075
306	45	750	7.168e-16	4.195
307	45	770	7.424e-16	4.345
308	45	790	7.726e-16	4.522
309	45	810	8.084e-16	4.732
310	45	830	8.516e-16	4.984
311	45	850	9.02e-16	5.279
312	45	870	9.6e-16	5.619
313	45	890	1.028e-15	6.018
314	45	910	1.108e-15	6.485
315	45	930	1.201e-15	7.028
316	45	950	1.308e-15	7.656
317	45	970	1.434e-15	8.393
318	45	990	1.581e-15	9.256
319	45	1010	1.753e-15	10.26
320	45	1030	1.954e-15	11.43
321	45	1050	2.188e-15	12.8
322	45	1070	2.46e-15	14.4
323	45	1090	2.777e-15	16.25
324	45	1110	3.14e-15	18.38
325	45	1130	3.551e-15	20.78
326	45	1150	4.004e-15	23.43
327	45	1170	4.489e-15	26.27
328	45	1190	4.974e-15	29.11
329	45	1210	5.42e-15	31.72
330	45	1230	5.783e-15	33.85
331	45	1250	6.004e-15	35.14
332	45	1270	6.054e-15	35.43
333	45	1290	5.924e-15	34.67
334	45	1310	5.638e-15	33
335	45	1330	5.241e-15	30.67
336	45	1350	4.787e-15	28.01
337	45	1370	4.313e-15	25.24
338	45	1390	3.859e-15	22.59
339	45	1410	3.434e-15	20.1
340	45	1430	3.053e-15	17.87
341	45	1450	2.716e-15	15.9
342	45	1470	2.421e-15	14.17
343	45	1490	2.164e-15	12.67
344	50	650	9.278e-16	3.959
345	50	670	9.2e-16	3.925
346	50	690	9.231e-16	3.939
347	50	710	9.346e-16	3.988
348	50	730	9.556e-16	4.077
349	50	750	9.828e-16	4.193
350	50	770	1.016e-15	4.336
351	50	790	1.057e-15	4.508
352	50	810	1.105e-15	4.714
353	50	830	1.162e-15	4.96
354	50	850	1.23e-15	5.248
355	50	870	1.308e-15	5.581
356	50	890	1.4e-15	5.974
357	50	910	1.508e-15	6.434
358	50	930	1.633e-15	6.966
359	50	950	1.778e-15	7.585
360	50	970	1.948e-15	8.311
361	50	990	2.146e-15	9.155
362	50	1010	2.378e-15	10.14
363	50	1030	2.648e-15	11.3
364	50	1050	2.964e-15	12.64
365	50	1070	3.332e-15	14.22
366	50	1090	3.758e-15	16.04
367	50	1110	4.249e-15	18.13
368	50	1130	4.803e-15	20.49
369	50	1150	5.419e-15	23.12
370	50	1170	6.069e-15	25.89
371	50	1190	6.728e-15	28.71
372	50	1210	7.341e-15	31.32
373	50	1230	7.838e-15	33.44
374	50	1250	8.147e-15	34.76
375	50	1270	8.226e-15	35.1
376	50	1290	8.058e-15	34.38
377	50	1310	7.681e-15	32.77
378	50	1330	7.147e-15	30.49
379	50	1350	6.529e-15	27.86
380	50	1370	5.89e-15	25.13
381	50	1390	5.267e-15	22.47
382	50	1410	4.691e-15	20.02
383	50	1430	4.171e-15	17.8
384	50	1450	3.71e-15	15.83
385	50	1470	3.307e-15	14.11
386	50	1490	2.956e-15	12.61
387	55	650	1.249e-15	4.003
388	55	670	1.236e-15	3.961
389	55	690	1.237e-15	3.965
390	55	710	1.251e-15	4.01
391	55	730	1.276e-15	4.09
392	55	750	1.311e-15	4.202
393	55	770	1.354e-15	4.341
394	55	790	1.406e-15	4.506
395	55	810	1.468e-15	4.707
396	55	830	1.544e-15	4.948
397	55	850	1.632e-15	5.232
398	55	870	1.734e-15	5.558
399	55	890	1.854e-15	5.945
400	55	910	1.995e-15	6.396
401	55	930	2.159e-15	6.921
402	55	950	2.349e-15	7.529
403	55	970	2.572e-15	8.244
404	55	990	2.832e-15	9.077
405	55	1010	3.135e-15	10.05
406	55	1030	3.489e-15	11.19
407	55	1050	3.903e-15	12.51
408	55	1070	4.386e-15	14.06
409	55	1090	4.945e-15	15.85
410	55	1110	5.588e-15	17.91
411	55	1130	6.316e-15	20.25
412	55	1150	7.122e-15	22.83
413	55	1170	7.98e-15	25.58
414	55	1190	8.851e-15	28.37
415	55	1210	9.666e-15	30.99
416	55	1230	1.033e-14	33.11
417	55	1250	1.075e-14	34.47
418	55	1270	1.087e-14	34.85
419	55	1290	1.066e-14	34.18
420	55	1310	1.017e-14	32.62
421	55	1330	9.478e-15	30.38
422	55	1350	8.67e-15	27.79
423	55	1370	7.826e-15	25.09
424	55	1390	7.004e-15	22.45
425	55	1410	6.236e-15	19.99
426	55	1430	5.544e-15	17.77
427	55	1450	4.932e-15	15.81
428	55	1470	4.395e-15	14.09
429	55	1490	3.929e-15	12.6
430	60	650	1.644e-15	4.059
431	60	670	1.622e-15	4.006
432	60	690	1.621e-15	4.003
433	60	710	1.637e-15	4.041
434	60	730	1.668e-15	4.117
435	60	750	1.71e-15	4.222
436	60	770	1.764e-15	4.356
437	60	790	1.829e-15	4.517
438	60	810	1.908e-15	4.712
439	60	830	2.003e-15	4.946
440	60	850	2.116e-15	5.225
441	60	870	2.247e-15	5.547
442	60	890	2.4e-15	5.927
443	60	910	2.58e-15	6.371
444	60	930	2.789e-15	6.887
445	60	950	3.032e-15	7.486
446	60	970	3.317e-15	8.19
447	60	990	3.65e-15	9.012
448	60	1010	4.038e-15	9.97
449	60	1030	4.491e-15	11.09
450	60	1050	5.022e-15	12.4
451	60	1070	5.639e-15	13.92
452	60	1090	6.354e-15	15.69
453	60	1110	7.177e-15	17.72
454	60	1130	8.11e-15	20.02
455	60	1150	9.138e-15	22.56
456	60	1170	1.025e-14	25.31
457	60	1190	1.137e-14	28.08
458	60	1210	1.242e-14	30.67
459	60	1230	1.328e-14	32.8
460	60	1250	1.385e-14	34.2
461	60	1270	1.402e-14	34.63
462	60	1290	1.378e-14	34.02
463	60	1310	1.317e-14	32.53
464	60	1330	1.229e-14	30.34
465	60	1350	1.125e-14	27.77
466	60	1370	1.016e-14	25.09
467	60	1390	9.093e-15	22.45
468	60	1410	8.101e-15	20
469	60	1430	7.204e-15	17.79
470	60	1450	6.408e-15	15.82
471	60	1470	5.711e-15	14.1
472	60	1490	5.104e-15	12.6
473	65	650	2.125e-15	4.126
474	65	670	2.092e-15	4.064
475	65	690	2.086e-15	4.05
476	65	710	2.102e-15	4.082
477	65	730	2.137e-15	4.151
478	65	750	2.189e-15	4.251
479	65	770	2.255e-15	4.379
480	65	790	2.334e-15	4.533
481	65	810	2.433e-15	4.725
482	65	830	2.551e-15	4.955
483	65	850	2.691e-15	5.225
484	65	870	2.854e-15	5.543
485	65	890	3.046e-15	5.916
486	65	910	3.272e-15	6.354
487	65	930	3.534e-15	6.863
488	65	950	3.839e-15	7.455
489	65	970	4.195e-15	8.147
490	65	990	4.613e-15	8.958
491	65	1010	5.099e-15	9.903
492	65	1030	5.668e-15	11.01
493	65	1050	6.332e-15	12.3
494	65	1070	7.106e-15	13.8
495	65	1090	8.002e-15	15.54
496	65	1110	9.034e-15	17.54
497	65	1130	1.02e-14	19.82
498	65	1150	1.15e-14	22.34
499	65	1170	1.29e-14	25.04
500	65	1190	1.431e-14	27.79
501	65	1210	1.564e-14	30.38
502	65	1230	1.675e-14	32.53
503	65	1250	1.749e-14	33.96
504	65	1270	1.774e-14	34.45
505	65	1290	1.746e-14	33.91
506	65	1310	1.671e-14	32.46
507	65	1330	1.561e-14	30.32
508	65	1350	1.431e-14	27.79
509	65	1370	1.293e-14	25.11
510	65	1390	1.158e-14	22.5
511	65	1410	1.033e-14	20.05
512	65	1430	9.182e-15	17.83
513	65	1450	8.169e-15	15.86
514	65	1470	7.279e-15	14.14
515	65	1490	6.505e-15	12.63
516	70	650	2.703e-15	4.202
517	70	670	2.655e-15	4.128
518	70	690	2.641e-15	4.106
519	70	710	2.657e-15	4.131
520	70	730	2.697e-15	4.193
521	70	750	2.756e-15	4.285
522	70	770	2.835e-15	4.408
523	70	790	2.931e-15	4.557
524	70	810	3.05e-15	4.743
525	70	830	3.195e-15	4.968
526	70	850	3.366e-15	5.234
527	70	870	3.566e-15	5.545
528	70	890	3.803e-15	5.913
529	70	910	4.08e-15	6.345
530	70	930	4.404e-15	6.847
531	70	950	4.777e-15	7.428
532	70	970	5.218e-15	8.114
533	70	990	5.731e-15	8.912
534	70	1010	6.332e-15	9.845
535	70	1030	7.031e-15	10.93
536	70	1050	7.849e-15	12.2
537	70	1070	8.802e-15	13.69
538	70	1090	9.906e-15	15.4
539	70	1110	1.118e-14	17.38
540	70	1130	1.262e-14	19.62
541	70	1150	1.422e-14	22.11
542	70	1170	1.595e-14	24.8
543	70	1190	1.77e-14	27.52
544	70	1210	1.937e-14	30.11
545	70	1230	2.076e-14	32.28
546	70	1250	2.171e-14	33.76
547	70	1270	2.205e-14	34.29
548	70	1290	2.175e-14	33.82
549	70	1310	2.086e-14	32.44
550	70	1330	1.951e-14	30.34
551	70	1350	1.79e-14	27.84
552	70	1370	1.621e-14	25.2
553	70	1390	1.453e-14	22.59
554	70	1410	1.295e-14	20.13
555	70	1430	1.152e-14	17.91
556	70	1450	1.024e-14	15.93
557	70	1470	9.129e-15	14.19
558	70	1490	8.156e-15	12.68
559	75	650	3.393e-15	4.289
560	75	670	3.326e-15	4.204
561	75	690	3.299e-15	4.171
562	75	710	3.31e-15	4.184
563	75	730	3.354e-15	4.24
564	75	750	3.423e-15	4.327
565	75	770	3.515e-15	4.443
566	75	790	3.63e-15	4.589
567	75	810	3.771e-15	4.767
568	75	830	3.946e-15	4.989
569	75	850	4.153e-15	5.25
570	75	870	4.393e-15	5.554
571	75	890	4.679e-15	5.916
572	75	910	5.015e-15	6.34
573	75	930	5.407e-15	6.836
574	75	950	5.862e-15	7.41
575	75	970	6.395e-15	8.085
576	75	990	7.019e-15	8.874
577	75	1010	7.745e-15	9.792
578	75	1030	8.595e-15	10.87
579	75	1050	9.587e-15	12.12
580	75	1070	1.074e-14	13.58
581	75	1090	1.208e-14	15.27
582	75	1110	1.362e-14	17.22
583	75	1130	1.537e-14	19.44
584	75	1150	1.732e-14	21.9
585	75	1170	1.942e-14	24.55
586	75	1190	2.156e-14	27.26
587	75	1210	2.361e-14	29.85
588	75	1230	2.534e-14	32.04
589	75	1250	2.654e-14	33.56
590	75	1270	2.702e-14	34.16
591	75	1290	2.67e-14	33.76
592	75	1310	2.564e-14	32.42
593	75	1330	2.403e-14	30.38
594	75	1350	2.209e-14	27.93
595	75	1370	2e-14	25.29
596	75	1390	1.794e-14	22.68
597	75	1410	1.601e-14	20.23
598	75	1430	1.424e-14	18
599	75	1450	1.267e-14	16.02
600	75	1470	1.129e-14	14.27
601	75	1490	1.009e-14	12.75
602	80	650	4.21e-15	4.385
603	80	670	4.113e-15	4.285
604	80	690	4.073e-15	4.242
605	80	710	4.077e-15	4.247
606	80	730	4.124e-15	4.296
607	80	750	4.199e-15	4.374
608	80	770	4.306e-15	4.486
609	80	790	4.439e-15	4.624
610	80	810	4.607e-15	4.799
611	80	830	4.81e-15	5.011
612	80	850	5.057e-15	5.268
613	80	870	5.344e-15	5.567
614	80	890	5.685e-15	5.922
615	80	910	6.089e-15	6.342
616	80	930	6.556e-15	6.829
617	80	950	7.099e-15	7.395
618	80	970	7.738e-15	8.06
619	80	990	8.484e-15	8.838
620	80	1010	9.355e-15	9.745
621	80	1030	1.037e-14	10.8
622	80	1050	1.156e-14	12.04
623	80	1070	1.294e-14	13.48
624	80	1090	1.454e-14	15.15
625	80	1110	1.639e-14	17.07
626	80	1130	1.848e-14	19.25
627	80	1150	2.082e-14	21.68
628	80	1170	2.333e-14	24.31
629	80	1190	2.593e-14	27.01
630	80	1210	2.84e-14	29.58
631	80	1230	3.052e-14	31.79
632	80	1250	3.202e-14	33.35
633	80	1270	3.266e-14	34.02
634	80	1290	3.234e-14	33.69
635	80	1310	3.114e-14	32.44
636	80	1330	2.923e-14	30.45
637	80	1350	2.689e-14	28.01
638	80	1370	2.438e-14	25.4
639	80	1390	2.19e-14	22.81
640	80	1410	1.954e-14	20.36
641	80	1430	1.739e-14	18.12
642	80	1450	1.548e-14	16.12
643	80	1470	1.379e-14	14.36
644	80	1490	1.232e-14	12.83
645	85	650	5.171e-15	4.49
646	85	670	5.039e-15	4.376
647	85	690	4.975e-15	4.321
648	85	710	4.97e-15	4.316
649	85	730	5.014e-15	4.354
650	85	750	5.099e-15	4.428
651	85	770	5.217e-15	4.531
652	85	790	5.371e-15	4.665
653	85	810	5.564e-15	4.832
654	85	830	5.803e-15	5.04
655	85	850	6.092e-15	5.29
656	85	870	6.431e-15	5.585
657	85	890	6.835e-15	5.936
658	85	910	7.308e-15	6.347
659	85	930	7.861e-15	6.827
660	85	950	8.504e-15	7.386
661	85	970	9.258e-15	8.04
662	85	990	1.014e-14	8.807
663	85	1010	1.117e-14	9.7
664	85	1030	1.237e-14	10.74
665	85	1050	1.377e-14	11.96
666	85	1070	1.541e-14	13.38
667	85	1090	1.73e-14	15.02
668	85	1110	1.948e-14	16.92
669	85	1130	2.196e-14	19.07
670	85	1150	2.472e-14	21.47
671	85	1170	2.771e-14	24.06
672	85	1190	3.079e-14	26.74
673	85	1210	3.375e-14	29.31
674	85	1230	3.632e-14	31.54
675	85	1250	3.818e-14	33.15
676	85	1270	3.9e-14	33.87
677	85	1290	3.872e-14	33.62
678	85	1310	3.735e-14	32.44
679	85	1330	3.514e-14	30.52
680	85	1350	3.241e-14	28.15
681	85	1370	2.943e-14	25.56
682	85	1390	2.644e-14	22.97
683	85	1410	2.36e-14	20.5
684	85	1430	2.101e-14	18.25
685	85	1450	1.87e-14	16.24
686	85	1470	1.667e-14	14.47
687	85	1490	1.489e-14	12.93
688	90	650	6.297e-15	4.607
689	90	670	6.116e-15	4.475
690	90	690	6.022e-15	4.405
691	90	710	6e-15	4.39
692	90	730	6.043e-15	4.421
693	90	750	6.132e-15	4.486
694	90	770	6.263e-15	4.582
695	90	790	6.434e-15	4.707
696	90	810	6.657e-15	4.87
697	90	830	6.935e-15	5.073
698	90	850	7.268e-15	5.317
699	90	870	7.662e-15	5.605
700	90	890	8.132e-15	5.949
701	90	910	8.685e-15	6.354
702	90	930	9.332e-15	6.827
703	90	950	1.008e-14	7.377
704	90	970	1.097e-14	8.022
705	90	990	1.2e-14	8.777
706	90	1010	1.32e-14	9.658
707	90	1030	1.461e-14	10.69
708	90	1050	1.625e-14	11.88
709	90	1070	1.815e-14	13.28
710	90	1090	2.037e-14	14.9
711	90	1110	2.292e-14	16.77
712	90	1130	2.582e-14	18.89
713	90	1150	2.905e-14	21.25
714	90	1170	3.255e-14	23.81
715	90	1190	3.619e-14	26.47
716	90	1210	3.97e-14	29.04
717	90	1230	4.275e-14	31.28
718	90	1250	4.501e-14	32.93
719	90	1270	4.611e-14	33.73
720	90	1290	4.587e-14	33.56
721	90	1310	4.437e-14	32.46
722	90	1330	4.183e-14	30.61
723	90	1350	3.863e-14	28.26
724	90	1370	3.512e-14	25.69
725	90	1390	3.161e-14	23.12
726	90	1410	2.824e-14	20.66
727	90	1430	2.515e-14	18.4
728	90	1450	2.239e-14	16.38
729	90	1470	1.995e-14	14.6
730	90	1490	1.782e-14	13.04
731	95	650	7.599e-15	4.727
732	95	670	7.359e-15	4.578
733	95	690	7.229e-15	4.497
734	95	710	7.186e-15	4.47
735	95	730	7.219e-15	4.49
736	95	750	7.308e-15	4.546
737	95	770	7.452e-15	4.636
738	95	790	7.646e-15	4.756
739	95	810	7.897e-15	4.913
740	95	830	8.213e-15	5.109
741	95	850	8.598e-15	5.348
742	95	870	9.05e-15	5.63
743	95	890	9.593e-15	5.967
744	95	910	1.023e-14	6.365
745	95	930	1.098e-14	6.829
746	95	950	1.185e-14	7.37
747	95	970	1.287e-14	8.007
748	95	990	1.407e-14	8.751
749	95	1010	1.546e-14	9.617
750	95	1030	1.709e-14	10.63
751	95	1050	1.898e-14	11.81
752	95	1070	2.119e-14	13.18
753	95	1090	2.376e-14	14.78
754	95	1110	2.671e-14	16.61
755	95	1130	3.006e-14	18.7
756	95	1150	3.381e-14	21.03
757	95	1170	3.789e-14	23.57
758	95	1190	4.209e-14	26.18
759	95	1210	4.622e-14	28.75
760	95	1230	4.985e-14	31.01
761	95	1250	5.258e-14	32.71
762	95	1270	5.398e-14	33.58
763	95	1290	5.383e-14	33.49
764	95	1310	5.218e-14	32.46
765	95	1330	4.935e-14	30.7
766	95	1350	4.565e-14	28.39
767	95	1370	4.159e-14	25.87
768	95	1390	3.742e-14	23.28
769	95	1410	3.349e-14	20.83
770	95	1430	2.984e-14	18.56
771	95	1450	2.657e-14	16.53
772	95	1470	2.369e-14	14.73
773	95	1490	2.116e-14	13.16
774	100	650	9.111e-15	4.859
775	100	670	8.792e-15	4.689
776	100	690	8.612e-15	4.593
777	100	710	8.537e-15	4.553
778	100	730	8.558e-15	4.564
779	100	750	8.65e-15	4.613
780	100	770	8.801e-15	4.694
781	100	790	9.014e-15	4.808
782	100	810	9.295e-15	4.957
783	100	830	9.651e-15	5.147
784	100	850	1.009e-14	5.38
785	100	870	1.06e-14	5.654
786	100	890	1.122e-14	5.985
787	100	910	1.195e-14	6.376
788	100	930	1.281e-14	6.834
789	100	950	1.381e-14	7.366
790	100	970	1.499e-14	7.993
791	100	990	1.636e-14	8.724
792	100	1010	1.796e-14	9.577
793	100	1030	1.983e-14	10.57
794	100	1050	2.2e-14	11.73
795	100	1070	2.453e-14	13.08
796	100	1090	2.747e-14	14.65
797	100	1110	3.085e-14	16.46
798	100	1130	3.471e-14	18.51
799	100	1150	3.901e-14	20.81
800	100	1170	4.369e-14	23.3
801	100	1190	4.859e-14	25.91
802	100	1210	5.337e-14	28.46
803	100	1230	5.76e-14	30.72
804	100	1250	6.086e-14	32.46
805	100	1270	6.262e-14	33.4
806	100	1290	6.262e-14	33.4
807	100	1310	6.091e-14	32.48
808	100	1330	5.768e-14	30.76
809	100	1350	5.349e-14	28.53
810	100	1370	4.88e-14	26.03
811	100	1390	4.402e-14	23.48
812	100	1410	3.94e-14	21.01
813	100	1430	3.513e-14	18.74
814	100	1450	3.129e-14	16.69
815	100	1470	2.79e-14	14.88
816	100	1490	2.492e-14	13.29

## Sheet: Au
	R (nm)	Wavelength (nm)	σ_abs (m^2)	ΔT (K)
0	10	650	1.121e-17	5.976
1	10	670	7.678e-18	4.095
2	10	690	5.923e-18	3.159
3	10	710	4.725e-18	2.52
4	10	730	4.02e-18	2.144
5	10	750	3.462e-18	1.846
6	10	770	3.047e-18	1.625
7	10	790	2.711e-18	1.446
8	10	810	2.427e-18	1.295
9	10	830	2.169e-18	1.157
10	10	850	1.928e-18	1.028
11	10	870	1.718e-18	0.9164
12	10	890	1.541e-18	0.8221
13	10	910	1.458e-18	0.7777
14	10	930	1.386e-18	0.7395
15	10	950	1.317e-18	0.7022
16	10	970	1.253e-18	0.6682
17	10	990	1.19e-18	0.6345
18	10	1010	1.124e-18	0.5996
19	10	1030	1.063e-18	0.567
20	10	1050	1.007e-18	0.5368
21	10	1070	9.538e-19	0.5087
22	10	1090	9.056e-19	0.483
23	10	1110	8.679e-19	0.4629
24	10	1130	8.319e-19	0.4437
25	10	1150	7.98e-19	0.4256
26	10	1170	7.653e-19	0.4082
27	10	1190	7.347e-19	0.3918
28	10	1210	7.054e-19	0.3762
29	10	1230	6.727e-19	0.3588
30	10	1250	6.409e-19	0.3418
31	10	1270	6.107e-19	0.3257
32	10	1290	5.827e-19	0.3108
33	10	1310	5.563e-19	0.2967
34	10	1330	5.316e-19	0.2835
35	10	1350	5.085e-19	0.2712
36	10	1370	4.867e-19	0.2596
37	10	1390	4.662e-19	0.2486
38	10	1410	4.495e-19	0.2397
39	10	1430	4.34e-19	0.2314
40	10	1450	4.189e-19	0.2234
41	10	1470	4.048e-19	0.2159
42	10	1490	3.913e-19	0.2087
43	15	650	3.99e-17	6.304
44	15	670	2.726e-17	4.307
45	15	690	2.097e-17	3.313
46	15	710	1.668e-17	2.636
47	15	730	1.418e-17	2.241
48	15	750	1.22e-17	1.928
49	15	770	1.073e-17	1.696
50	15	790	9.547e-18	1.509
51	15	810	8.549e-18	1.351
52	15	830	7.641e-18	1.207
53	15	850	6.796e-18	1.074
54	15	870	6.063e-18	0.9582
55	15	890	5.444e-18	0.8603
56	15	910	5.156e-18	0.8147
57	15	930	4.907e-18	0.7754
58	15	950	4.665e-18	0.7372
59	15	970	4.446e-18	0.7026
60	15	990	4.228e-18	0.6682
61	15	1010	4.002e-18	0.6325
62	15	1030	3.792e-18	0.5992
63	15	1050	3.595e-18	0.5681
64	15	1070	3.414e-18	0.5395
65	15	1090	3.249e-18	0.5134
66	15	1110	3.12e-18	0.493
67	15	1130	2.998e-18	0.4738
68	15	1150	2.883e-18	0.4555
69	15	1170	2.771e-18	0.4379
70	15	1190	2.666e-18	0.4213
71	15	1210	2.566e-18	0.4055
72	15	1230	2.454e-18	0.3878
73	15	1250	2.344e-18	0.3704
74	15	1270	2.239e-18	0.3539
75	15	1290	2.143e-18	0.3387
76	15	1310	2.053e-18	0.3244
77	15	1330	1.966e-18	0.3108
78	15	1350	1.887e-18	0.2982
79	15	1370	1.812e-18	0.2864
80	15	1390	1.74e-18	0.275
81	15	1410	1.684e-18	0.2661
82	15	1430	1.63e-18	0.2576
83	15	1450	1.579e-18	0.2495
84	15	1470	1.531e-18	0.2419
85	15	1490	1.484e-18	0.2346
86	20	650	1.018e-16	6.787
87	20	670	6.917e-17	4.611
88	20	690	5.298e-17	3.532
89	20	710	4.206e-17	2.804
90	20	730	3.565e-17	2.377
91	20	750	3.063e-17	2.042
92	20	770	2.692e-17	1.795
93	20	790	2.393e-17	1.596
94	20	810	2.143e-17	1.428
95	20	830	1.915e-17	1.277
96	20	850	1.704e-17	1.136
97	20	870	1.522e-17	1.014
98	20	890	1.368e-17	0.9119
99	20	910	1.297e-17	0.8643
100	20	930	1.235e-17	0.8235
101	20	950	1.176e-17	0.7839
102	20	970	1.122e-17	0.748
103	20	990	1.069e-17	0.7124
104	20	1010	1.013e-17	0.6756
105	20	1030	9.617e-18	0.6412
106	20	1050	9.138e-18	0.6092
107	20	1070	8.696e-18	0.5797
108	20	1090	8.29e-18	0.5527
109	20	1110	7.982e-18	0.5321
110	20	1130	7.691e-18	0.5127
111	20	1150	7.409e-18	0.4939
112	20	1170	7.144e-18	0.4763
113	20	1190	6.89e-18	0.4593
114	20	1210	6.648e-18	0.4432
115	20	1230	6.377e-18	0.4251
116	20	1250	6.106e-18	0.407
117	20	1270	5.854e-18	0.3903
118	20	1290	5.616e-18	0.3744
119	20	1310	5.392e-18	0.3595
120	20	1330	5.184e-18	0.3456
121	20	1350	4.99e-18	0.3326
122	20	1370	4.805e-18	0.3204
123	20	1390	4.631e-18	0.3087
124	20	1410	4.49e-18	0.2994
125	20	1430	4.363e-18	0.2909
126	20	1450	4.239e-18	0.2826
127	20	1470	4.122e-18	0.2748
128	20	1490	4.008e-18	0.2672
129	25	650	2.181e-16	7.444
130	25	670	1.471e-16	5.02
131	25	690	1.121e-16	3.825
132	25	710	8.855e-17	3.023
133	25	730	7.487e-17	2.556
134	25	750	6.413e-17	2.189
135	25	770	5.627e-17	1.921
136	25	790	4.996e-17	1.705
137	25	810	4.47e-17	1.526
138	25	830	3.994e-17	1.363
139	25	850	3.555e-17	1.213
140	25	870	3.175e-17	1.084
141	25	890	2.856e-17	0.9747
142	25	910	2.708e-17	0.9244
143	25	930	2.583e-17	0.8815
144	25	950	2.46e-17	0.8398
145	25	970	2.35e-17	0.8022
146	25	990	2.242e-17	0.7652
147	25	1010	2.129e-17	0.7267
148	25	1030	2.024e-17	0.6908
149	25	1050	1.927e-17	0.6577
150	25	1070	1.837e-17	0.6269
151	25	1090	1.755e-17	0.5989
152	25	1110	1.693e-17	0.5779
153	25	1130	1.634e-17	0.5578
154	25	1150	1.578e-17	0.5386
155	25	1170	1.525e-17	0.5205
156	25	1190	1.475e-17	0.5033
157	25	1210	1.426e-17	0.4868
158	25	1230	1.371e-17	0.468
159	25	1250	1.316e-17	0.4493
160	25	1270	1.264e-17	0.4316
161	25	1290	1.217e-17	0.4153
162	25	1310	1.172e-17	0.3999
163	25	1330	1.129e-17	0.3854
164	25	1350	1.089e-17	0.3717
165	25	1370	1.051e-17	0.3588
166	25	1390	1.016e-17	0.3467
167	25	1410	9.883e-18	0.3373
168	25	1430	9.621e-18	0.3284
169	25	1450	9.379e-18	0.3201
170	25	1470	9.143e-18	0.3121
171	25	1490	8.914e-18	0.3043
172	30	650	4.2e-16	8.297
173	30	670	2.809e-16	5.549
174	30	690	2.125e-16	4.198
175	30	710	1.67e-16	3.3
176	30	730	1.406e-16	2.777
177	30	750	1.2e-16	2.37
178	30	770	1.05e-16	2.075
179	30	790	9.307e-17	1.838
180	30	810	8.314e-17	1.642
181	30	830	7.423e-17	1.466
182	30	850	6.6e-17	1.304
183	30	870	5.895e-17	1.164
184	30	890	5.302e-17	1.047
185	30	910	5.028e-17	0.9932
186	30	930	4.796e-17	0.9474
187	30	950	4.573e-17	0.9032
188	30	970	4.371e-17	0.8634
189	30	990	4.173e-17	0.8244
190	30	1010	3.967e-17	0.7837
191	30	1030	3.776e-17	0.7459
192	30	1050	3.6e-17	0.7111
193	30	1070	3.436e-17	0.6787
194	30	1090	3.288e-17	0.6494
195	30	1110	3.177e-17	0.6275
196	30	1130	3.072e-17	0.6068
197	30	1150	2.972e-17	0.5871
198	30	1170	2.877e-17	0.5683
199	30	1190	2.787e-17	0.5505
200	30	1210	2.701e-17	0.5335
201	30	1230	2.602e-17	0.514
202	30	1250	2.503e-17	0.4944
203	30	1270	2.409e-17	0.4758
204	30	1290	2.322e-17	0.4586
205	30	1310	2.24e-17	0.4426
206	30	1330	2.164e-17	0.4274
207	30	1350	2.091e-17	0.4131
208	30	1370	2.023e-17	0.3997
209	30	1390	1.959e-17	0.3869
210	30	1410	1.909e-17	0.3771
211	30	1430	1.863e-17	0.3679
212	30	1450	1.819e-17	0.3592
213	30	1470	1.777e-17	0.351
214	30	1490	1.736e-17	0.3429
215	35	650	7.53e-16	9.367
216	35	670	4.989e-16	6.206
217	35	690	3.745e-16	4.658
218	35	710	2.924e-16	3.637
219	35	730	2.448e-16	3.045
220	35	750	2.081e-16	2.589
221	35	770	1.814e-16	2.256
222	35	790	1.603e-16	1.994
223	35	810	1.429e-16	1.778
224	35	830	1.274e-16	1.584
225	35	850	1.131e-16	1.407
226	35	870	1.009e-16	1.255
227	35	890	9.071e-17	1.128
228	35	910	8.601e-17	1.07
229	35	930	8.202e-17	1.02
230	35	950	7.818e-17	0.9725
231	35	970	7.475e-17	0.9298
232	35	990	7.139e-17	0.888
233	35	1010	6.79e-17	0.8447
234	35	1030	6.467e-17	0.8045
235	35	1050	6.169e-17	0.7674
236	35	1070	5.894e-17	0.7332
237	35	1090	5.645e-17	0.7022
238	35	1110	5.461e-17	0.6794
239	35	1130	5.287e-17	0.6577
240	35	1150	5.12e-17	0.6369
241	35	1170	4.964e-17	0.6175
242	35	1190	4.815e-17	0.5989
243	35	1210	4.673e-17	0.5813
244	35	1230	4.508e-17	0.5607
245	35	1250	4.341e-17	0.54
246	35	1270	4.185e-17	0.5205
247	35	1290	4.039e-17	0.5024
248	35	1310	3.903e-17	0.4855
249	35	1330	3.773e-17	0.4694
250	35	1350	3.653e-17	0.4544
251	35	1370	3.54e-17	0.4403
252	35	1390	3.432e-17	0.4269
253	35	1410	3.349e-17	0.4166
254	35	1430	3.274e-17	0.4073
255	35	1450	3.202e-17	0.3983
256	35	1470	3.132e-17	0.3896
257	35	1490	3.066e-17	0.3813
258	40	650	1.276e-15	10.64
259	40	670	8.391e-16	6.992
260	40	690	6.249e-16	5.208
261	40	710	4.847e-16	4.039
262	40	730	4.032e-16	3.36
263	40	750	3.413e-16	2.844
264	40	770	2.962e-16	2.469
265	40	790	2.608e-16	2.174
266	40	810	2.318e-16	1.932
267	40	830	2.061e-16	1.718
268	40	850	1.827e-16	1.522
269	40	870	1.627e-16	1.356
270	40	890	1.461e-16	1.217
271	40	910	1.383e-16	1.153
272	40	930	1.318e-16	1.098
273	40	950	1.256e-16	1.047
274	40	970	1.2e-16	1
275	40	990	1.146e-16	0.955
276	40	1010	1.09e-16	0.9084
277	40	1030	1.038e-16	0.8652
278	40	1050	9.906e-17	0.8255
279	40	1070	9.466e-17	0.7888
280	40	1090	9.072e-17	0.756
281	40	1110	8.78e-17	0.7316
282	40	1130	8.504e-17	0.7086
283	40	1150	8.244e-17	0.687
284	40	1170	7.994e-17	0.6662
285	40	1190	7.761e-17	0.6467
286	40	1210	7.538e-17	0.6282
287	40	1230	7.278e-17	0.6065
288	40	1250	7.013e-17	0.5844
289	40	1270	6.769e-17	0.5641
290	40	1290	6.539e-17	0.5449
291	40	1310	6.321e-17	0.5268
292	40	1330	6.12e-17	0.51
293	40	1350	5.93e-17	0.4942
294	40	1370	5.753e-17	0.4794
295	40	1390	5.584e-17	0.4653
296	40	1410	5.455e-17	0.4546
297	40	1430	5.335e-17	0.4446
298	40	1450	5.222e-17	0.4352
299	40	1470	5.115e-17	0.4263
300	40	1490	5.01e-17	0.4175
301	45	650	2.049e-15	11.99
302	45	670	1.343e-15	7.862
303	45	690	9.955e-16	5.826
304	45	710	7.68e-16	4.495
305	45	730	6.355e-16	3.72
306	45	750	5.351e-16	3.132
307	45	770	4.626e-16	2.708
308	45	790	4.058e-16	2.375
309	45	810	3.595e-16	2.104
310	45	830	3.187e-16	1.865
311	45	850	2.818e-16	1.649
312	45	870	2.504e-16	1.466
313	45	890	2.244e-16	1.313
314	45	910	2.122e-16	1.242
315	45	930	2.019e-16	1.182
316	45	950	1.921e-16	1.125
317	45	970	1.835e-16	1.074
318	45	990	1.75e-16	1.025
319	45	1010	1.664e-16	0.9738
320	45	1030	1.584e-16	0.9271
321	45	1050	1.511e-16	0.8842
322	45	1070	1.444e-16	0.8449
323	45	1090	1.383e-16	0.8096
324	45	1110	1.339e-16	0.7835
325	45	1130	1.297e-16	0.7589
326	45	1150	1.257e-16	0.7357
327	45	1170	1.22e-16	0.7138
328	45	1190	1.184e-16	0.693
329	45	1210	1.15e-16	0.6733
330	45	1230	1.111e-16	0.6503
331	45	1250	1.071e-16	0.6269
332	45	1270	1.034e-16	0.6052
333	45	1290	9.993e-17	0.5849
334	45	1310	9.669e-17	0.5659
335	45	1330	9.363e-17	0.548
336	45	1350	9.077e-17	0.5313
337	45	1370	8.81e-17	0.5156
338	45	1390	8.554e-17	0.5006
339	45	1410	8.363e-17	0.4895
340	45	1430	8.184e-17	0.479
341	45	1450	8.016e-17	0.4691
342	45	1470	7.852e-17	0.4595
343	45	1490	7.699e-17	0.4506
344	50	650	3.08e-15	13.14
345	50	670	2.039e-15	8.699
346	50	690	1.514e-15	6.461
347	50	710	1.167e-15	4.977
348	50	730	9.629e-16	4.108
349	50	750	8.079e-16	3.447
350	50	770	6.964e-16	2.971
351	50	790	6.089e-16	2.598
352	50	810	5.372e-16	2.292
353	50	830	4.751e-16	2.027
354	50	850	4.189e-16	1.787
355	50	870	3.713e-16	1.584
356	50	890	3.321e-16	1.417
357	50	910	3.134e-16	1.337
358	50	930	2.977e-16	1.27
359	50	950	2.828e-16	1.207
360	50	970	2.697e-16	1.151
361	50	990	2.569e-16	1.096
362	50	1010	2.439e-16	1.041
363	50	1030	2.321e-16	0.9901
364	50	1050	2.212e-16	0.9437
365	50	1070	2.112e-16	0.901
366	50	1090	2.022e-16	0.8628
367	50	1110	1.956e-16	0.8346
368	50	1130	1.894e-16	0.808
369	50	1150	1.835e-16	0.783
370	50	1170	1.78e-16	0.7596
371	50	1190	1.728e-16	0.7372
372	50	1210	1.679e-16	0.7162
373	50	1230	1.621e-16	0.6917
374	50	1250	1.563e-16	0.6669
375	50	1270	1.508e-16	0.6436
376	50	1290	1.458e-16	0.6222
377	50	1310	1.411e-16	0.6021
378	50	1330	1.367e-16	0.5831
379	50	1350	1.325e-16	0.5654
380	50	1370	1.286e-16	0.5487
381	50	1390	1.249e-16	0.533
382	50	1410	1.221e-16	0.521
383	50	1430	1.195e-16	0.51
384	50	1450	1.171e-16	0.4995
385	50	1470	1.147e-16	0.4895
386	50	1490	1.125e-16	0.4801
387	55	650	4.255e-15	13.64
388	55	670	2.894e-15	9.276
389	55	690	2.179e-15	6.986
390	55	710	1.691e-15	5.42
391	55	730	1.399e-15	4.486
392	55	750	1.175e-15	3.767
393	55	770	1.012e-15	3.244
394	55	790	8.83e-16	2.831
395	55	810	7.778e-16	2.493
396	55	830	6.859e-16	2.199
397	55	850	6.035e-16	1.934
398	55	870	5.337e-16	1.711
399	55	890	4.761e-16	1.526
400	55	910	4.484e-16	1.437
401	55	930	4.251e-16	1.363
402	55	950	4.031e-16	1.292
403	55	970	3.837e-16	1.23
404	55	990	3.651e-16	1.17
405	55	1010	3.462e-16	1.11
406	55	1030	3.288e-16	1.054
407	55	1050	3.13e-16	1.003
408	55	1070	2.986e-16	0.9571
409	55	1090	2.856e-16	0.9155
410	55	1110	2.76e-16	0.8849
411	55	1130	2.671e-16	0.8561
412	55	1150	2.586e-16	0.829
413	55	1170	2.507e-16	0.8036
414	55	1190	2.432e-16	0.7795
415	55	1210	2.361e-16	0.7569
416	55	1230	2.279e-16	0.7305
417	55	1250	2.197e-16	0.7042
418	55	1270	2.12e-16	0.6796
419	55	1290	2.048e-16	0.6566
420	55	1310	1.981e-16	0.6351
421	55	1330	1.919e-16	0.615
422	55	1350	1.86e-16	0.5963
423	55	1370	1.804e-16	0.5784
424	55	1390	1.753e-16	0.5619
425	55	1410	1.713e-16	0.5491
426	55	1430	1.677e-16	0.5375
427	55	1450	1.643e-16	0.5266
428	55	1470	1.61e-16	0.5161
429	55	1490	1.578e-16	0.5058
430	60	650	5.301e-15	13.09
431	60	670	3.776e-15	9.323
432	60	690	2.929e-15	7.232
433	60	710	2.316e-15	5.719
434	60	730	1.939e-15	4.788
435	60	750	1.639e-15	4.046
436	60	770	1.416e-15	3.496
437	60	790	1.238e-15	3.056
438	60	810	1.09e-15	2.692
439	60	830	9.609e-16	2.373
440	60	850	8.447e-16	2.086
441	60	870	7.458e-16	1.842
442	60	890	6.642e-16	1.64
443	60	910	6.245e-16	1.542
444	60	930	5.909e-16	1.459
445	60	950	5.593e-16	1.381
446	60	970	5.316e-16	1.312
447	60	990	5.049e-16	1.247
448	60	1010	4.779e-16	1.18
449	60	1030	4.533e-16	1.119
450	60	1050	4.309e-16	1.064
451	60	1070	4.104e-16	1.013
452	60	1090	3.921e-16	0.9682
453	60	1110	3.786e-16	0.9347
454	60	1130	3.658e-16	0.9032
455	60	1150	3.539e-16	0.8739
456	60	1170	3.427e-16	0.8462
457	60	1190	3.321e-16	0.8201
458	60	1210	3.223e-16	0.7958
459	60	1230	3.109e-16	0.7676
460	60	1250	2.994e-16	0.7392
461	60	1270	2.887e-16	0.7129
462	60	1290	2.788e-16	0.6883
463	60	1310	2.695e-16	0.6655
464	60	1330	2.608e-16	0.6441
465	60	1350	2.528e-16	0.6242
466	60	1370	2.452e-16	0.6054
467	60	1390	2.38e-16	0.5878
468	60	1410	2.326e-16	0.5744
469	60	1430	2.276e-16	0.5621
470	60	1450	2.228e-16	0.5502
471	60	1470	2.183e-16	0.5391
472	60	1490	2.14e-16	0.5283
473	65	650	5.96e-15	11.57
474	65	670	4.488e-15	8.715
475	65	690	3.63e-15	7.051
476	65	710	2.963e-15	5.755
477	65	730	2.535e-15	4.924
478	65	750	2.175e-15	4.225
479	65	770	1.899e-15	3.688
480	65	790	1.671e-15	3.246
481	65	810	1.478e-15	2.871
482	65	830	1.306e-15	2.536
483	65	850	1.149e-15	2.231
484	65	870	1.015e-15	1.971
485	65	890	9.033e-16	1.754
486	65	910	8.484e-16	1.648
487	65	930	8.019e-16	1.557
488	65	950	7.58e-16	1.472
489	65	970	7.192e-16	1.397
490	65	990	6.822e-16	1.325
491	65	1010	6.447e-16	1.252
492	65	1030	6.105e-16	1.186
493	65	1050	5.794e-16	1.125
494	65	1070	5.511e-16	1.07
495	65	1090	5.258e-16	1.021
496	65	1110	5.07e-16	0.9845
497	65	1130	4.892e-16	0.9501
498	65	1150	4.727e-16	0.918
499	65	1170	4.573e-16	0.888
500	65	1190	4.427e-16	0.8597
501	65	1210	4.291e-16	0.8333
502	65	1230	4.134e-16	0.8029
503	65	1250	3.978e-16	0.7725
504	65	1270	3.833e-16	0.7444
505	65	1290	3.698e-16	0.7182
506	65	1310	3.573e-16	0.6939
507	65	1330	3.456e-16	0.6711
508	65	1350	3.346e-16	0.6499
509	65	1370	3.243e-16	0.6298
510	65	1390	3.147e-16	0.6112
511	65	1410	3.073e-16	0.5967
512	65	1430	3.006e-16	0.5837
513	65	1450	2.941e-16	0.5712
514	65	1470	2.88e-16	0.5594
515	65	1490	2.822e-16	0.548
516	70	650	6.185e-15	9.617
517	70	670	4.896e-15	7.614
518	70	690	4.146e-15	6.447
519	70	710	3.519e-15	5.471
520	70	730	3.105e-15	4.828
521	70	750	2.728e-15	4.242
522	70	770	2.424e-15	3.769
523	70	790	2.161e-15	3.36
524	70	810	1.93e-15	3
525	70	830	1.715e-15	2.667
526	70	850	1.516e-15	2.357
527	70	870	1.343e-15	2.087
528	70	890	1.197e-15	1.861
529	70	910	1.125e-15	1.749
530	70	930	1.063e-15	1.653
531	70	950	1.004e-15	1.562
532	70	970	9.524e-16	1.481
533	70	990	9.024e-16	1.403
534	70	1010	8.519e-16	1.325
535	70	1030	8.057e-16	1.253
536	70	1050	7.636e-16	1.187
537	70	1070	7.253e-16	1.128
538	70	1090	6.911e-16	1.075
539	70	1110	6.652e-16	1.034
540	70	1130	6.412e-16	0.997
541	70	1150	6.187e-16	0.962
542	70	1170	5.977e-16	0.9294
543	70	1190	5.779e-16	0.8985
544	70	1210	5.595e-16	0.8699
545	70	1230	5.385e-16	0.8373
546	70	1250	5.175e-16	0.8047
547	70	1270	4.981e-16	0.7745
548	70	1290	4.802e-16	0.7466
549	70	1310	4.635e-16	0.7207
550	70	1330	4.478e-16	0.6963
551	70	1350	4.332e-16	0.6736
552	70	1370	4.197e-16	0.6526
553	70	1390	4.069e-16	0.6327
554	70	1410	3.97e-16	0.6173
555	70	1430	3.881e-16	0.6034
556	70	1450	3.794e-16	0.59
557	70	1470	3.714e-16	0.5775
558	70	1490	3.636e-16	0.5654
559	75	650	6.13e-15	7.75
560	75	670	5.026e-15	6.354
561	75	690	4.423e-15	5.592
562	75	710	3.898e-15	4.928
563	75	730	3.559e-15	4.499
564	75	750	3.218e-15	4.068
565	75	770	2.928e-15	3.702
566	75	790	2.661e-15	3.364
567	75	810	2.412e-15	3.049
568	75	830	2.168e-15	2.741
569	75	850	1.933e-15	2.444
570	75	870	1.723e-15	2.178
571	75	890	1.543e-15	1.95
572	75	910	1.454e-15	1.838
573	75	930	1.377e-15	1.741
574	75	950	1.302e-15	1.646
575	75	970	1.235e-15	1.562
576	75	990	1.17e-15	1.479
577	75	1010	1.104e-15	1.396
578	75	1030	1.043e-15	1.319
579	75	1050	9.882e-16	1.249
580	75	1070	9.376e-16	1.185
581	75	1090	8.922e-16	1.128
582	75	1110	8.579e-16	1.085
583	75	1130	8.258e-16	1.044
584	75	1150	7.957e-16	1.006
585	75	1170	7.676e-16	0.9705
586	75	1190	7.415e-16	0.9374
587	75	1210	7.168e-16	0.9061
588	75	1230	6.89e-16	0.871
589	75	1250	6.616e-16	0.8364
590	75	1270	6.36e-16	0.804
591	75	1290	6.123e-16	0.7741
592	75	1310	5.904e-16	0.7464
593	75	1330	5.699e-16	0.7205
594	75	1350	5.508e-16	0.6963
595	75	1370	5.33e-16	0.6738
596	75	1390	5.164e-16	0.6528
597	75	1410	5.033e-16	0.6362
598	75	1430	4.916e-16	0.6215
599	75	1450	4.803e-16	0.6072
600	75	1470	4.697e-16	0.5938
601	75	1490	4.595e-16	0.5808
602	80	650	5.988e-15	6.237
603	80	670	4.993e-15	5.201
604	80	690	4.508e-15	4.696
605	80	710	4.092e-15	4.263
606	80	730	3.85e-15	4.01
607	80	750	3.584e-15	3.733
608	80	770	3.346e-15	3.485
609	80	790	3.112e-15	3.242
610	80	810	2.876e-15	2.996
611	80	830	2.627e-15	2.737
612	80	850	2.372e-15	2.471
613	80	870	2.136e-15	2.225
614	80	890	1.928e-15	2.008
615	80	910	1.827e-15	1.904
616	80	930	1.738e-15	1.81
617	80	950	1.649e-15	1.718
618	80	970	1.568e-15	1.633
619	80	990	1.487e-15	1.549
620	80	1010	1.404e-15	1.463
621	80	1030	1.327e-15	1.383
622	80	1050	1.257e-15	1.309
623	80	1070	1.192e-15	1.241
624	80	1090	1.133e-15	1.181
625	80	1110	1.089e-15	1.134
626	80	1130	1.047e-15	1.091
627	80	1150	1.008e-15	1.05
628	80	1170	9.713e-16	1.012
629	80	1190	9.368e-16	0.9758
630	80	1210	9.046e-16	0.9423
631	80	1230	8.686e-16	0.9048
632	80	1250	8.33e-16	0.8677
633	80	1270	8e-16	0.8333
634	80	1290	7.693e-16	0.8013
635	80	1310	7.408e-16	0.7716
636	80	1330	7.144e-16	0.7442
637	80	1350	6.897e-16	0.7185
638	80	1370	6.666e-16	0.6943
639	80	1390	6.451e-16	0.672
640	80	1410	6.284e-16	0.6546
641	80	1430	6.129e-16	0.6385
642	80	1450	5.986e-16	0.6235
643	80	1470	5.846e-16	0.609
644	80	1490	5.716e-16	0.5954
645	85	650	5.896e-15	5.12
646	85	670	4.921e-15	4.274
647	85	690	4.494e-15	3.903
648	85	710	4.154e-15	3.608
649	85	730	3.998e-15	3.472
650	85	750	3.812e-15	3.311
651	85	770	3.645e-15	3.166
652	85	790	3.47e-15	3.014
653	85	810	3.275e-15	2.844
654	85	830	3.048e-15	2.647
655	85	850	2.796e-15	2.428
656	85	870	2.553e-15	2.217
657	85	890	2.33e-15	2.023
658	85	910	2.228e-15	1.935
659	85	930	2.134e-15	1.853
660	85	950	2.036e-15	1.768
661	85	970	1.943e-15	1.688
662	85	990	1.85e-15	1.606
663	85	1010	1.751e-15	1.52
664	85	1030	1.657e-15	1.439
665	85	1050	1.571e-15	1.364
666	85	1070	1.49e-15	1.294
667	85	1090	1.417e-15	1.231
668	85	1110	1.361e-15	1.182
669	85	1130	1.308e-15	1.136
670	85	1150	1.259e-15	1.093
671	85	1170	1.212e-15	1.052
672	85	1190	1.168e-15	1.014
673	85	1210	1.126e-15	0.9783
674	85	1230	1.081e-15	0.9385
675	85	1250	1.035e-15	0.8987
676	85	1270	9.93e-16	0.8623
677	85	1290	9.539e-16	0.8284
678	85	1310	9.173e-16	0.7967
679	85	1330	8.836e-16	0.7674
680	85	1350	8.522e-16	0.7401
681	85	1370	8.229e-16	0.7147
682	85	1390	7.954e-16	0.6908
683	85	1410	7.74e-16	0.6722
684	85	1430	7.545e-16	0.6552
685	85	1450	7.357e-16	0.6389
686	85	1470	7.182e-16	0.6237
687	85	1490	7.015e-16	0.6092
688	90	650	5.939e-15	4.345
689	90	670	4.901e-15	3.586
690	90	690	4.467e-15	3.268
691	90	710	4.159e-15	3.043
692	90	730	4.052e-15	2.965
693	90	750	3.927e-15	2.873
694	90	770	3.829e-15	2.801
695	90	790	3.716e-15	2.719
696	90	810	3.579e-15	2.618
697	90	830	3.396e-15	2.484
698	90	850	3.167e-15	2.317
699	90	870	2.938e-15	2.149
700	90	890	2.718e-15	1.988
701	90	910	2.629e-15	1.923
702	90	930	2.542e-15	1.86
703	90	950	2.446e-15	1.789
704	90	970	2.35e-15	1.719
705	90	990	2.248e-15	1.644
706	90	1010	2.136e-15	1.563
707	90	1030	2.029e-15	1.484
708	90	1050	1.927e-15	1.41
709	90	1070	1.832e-15	1.34
710	90	1090	1.744e-15	1.276
711	90	1110	1.676e-15	1.226
712	90	1130	1.611e-15	1.179
713	90	1150	1.55e-15	1.134
714	90	1170	1.492e-15	1.092
715	90	1190	1.437e-15	1.052
716	90	1210	1.385e-15	1.014
717	90	1230	1.328e-15	0.9716
718	90	1250	1.271e-15	0.9298
719	90	1270	1.218e-15	0.8912
720	90	1290	1.169e-15	0.8552
721	90	1310	1.123e-15	0.8219
722	90	1330	1.081e-15	0.7908
723	90	1350	1.041e-15	0.7618
724	90	1370	1.004e-15	0.7348
725	90	1390	9.698e-16	0.7095
726	90	1410	9.427e-16	0.6896
727	90	1430	9.179e-16	0.6715
728	90	1450	8.944e-16	0.6543
729	90	1470	8.721e-16	0.638
730	90	1490	8.51e-16	0.6226
731	95	650	6.177e-15	3.843
732	95	670	4.981e-15	3.099
733	95	690	4.493e-15	2.795
734	95	710	4.17e-15	2.594
735	95	730	4.076e-15	2.536
736	95	750	3.983e-15	2.478
737	95	770	3.929e-15	2.444
738	95	790	3.871e-15	2.408
739	95	810	3.789e-15	2.357
740	95	830	3.652e-15	2.272
741	95	850	3.462e-15	2.154
742	95	870	3.263e-15	2.03
743	95	890	3.063e-15	1.905
744	95	910	3.001e-15	1.867
745	95	930	2.936e-15	1.826
746	95	950	2.853e-15	1.775
747	95	970	2.765e-15	1.72
748	95	990	2.664e-15	1.657
749	95	1010	2.547e-15	1.585
750	95	1030	2.432e-15	1.513
751	95	1050	2.319e-15	1.443
752	95	1070	2.211e-15	1.375
753	95	1090	2.11e-15	1.313
754	95	1110	2.032e-15	1.264
755	95	1130	1.956e-15	1.217
756	95	1150	1.883e-15	1.171
757	95	1170	1.813e-15	1.128
758	95	1190	1.747e-15	1.087
759	95	1210	1.684e-15	1.047
760	95	1230	1.613e-15	1.004
761	95	1250	1.543e-15	0.96
762	95	1270	1.478e-15	0.9195
763	95	1290	1.418e-15	0.8818
764	95	1310	1.361e-15	0.8467
765	95	1330	1.308e-15	0.8139
766	95	1350	1.259e-15	0.7835
767	95	1370	1.214e-15	0.7551
768	95	1390	1.171e-15	0.7283
769	95	1410	1.137e-15	0.7073
770	95	1430	1.106e-15	0.6881
771	95	1450	1.077e-15	0.6698
772	95	1470	1.049e-15	0.6523
773	95	1490	1.022e-15	0.636
774	100	650	6.652e-15	3.548
775	100	670	5.211e-15	2.779
776	100	690	4.608e-15	2.457
777	100	710	4.231e-15	2.256
778	100	730	4.116e-15	2.195
779	100	750	4.025e-15	2.147
780	100	770	3.989e-15	2.127
781	100	790	3.963e-15	2.114
782	100	810	3.921e-15	2.091
783	100	830	3.827e-15	2.041
784	100	850	3.679e-15	1.962
785	100	870	3.517e-15	1.876
786	100	890	3.347e-15	1.785
787	100	910	3.323e-15	1.772
788	100	930	3.29e-15	1.755
789	100	950	3.234e-15	1.725
790	100	970	3.165e-15	1.688
791	100	990	3.077e-15	1.641
792	100	1010	2.965e-15	1.581
793	100	1030	2.849e-15	1.52
794	100	1050	2.733e-15	1.457
795	100	1070	2.618e-15	1.396
796	100	1090	2.508e-15	1.338
797	100	1110	2.422e-15	1.292
798	100	1130	2.337e-15	1.246
799	100	1150	2.254e-15	1.202
800	100	1170	2.174e-15	1.159
801	100	1190	2.096e-15	1.118
802	100	1210	2.022e-15	1.078
803	100	1230	1.937e-15	1.033
804	100	1250	1.853e-15	0.9883
805	100	1270	1.775e-15	0.9466
806	100	1290	1.701e-15	0.9075
807	100	1310	1.633e-15	0.8708
808	100	1330	1.569e-15	0.8369
809	100	1350	1.509e-15	0.8049
810	100	1370	1.453e-15	0.775
811	100	1390	1.401e-15	0.7471
812	100	1410	1.359e-15	0.7249
813	100	1430	1.321e-15	0.7046
814	100	1450	1.285e-15	0.6852
815	100	1470	1.25e-15	0.6669
816	100	1490	1.218e-15	0.6494

## Sheet: TaS2
	R (nm)	Wavelength (nm)	σ_abs (m^2)	ΔT (K)
0	10	650	1.326e-17	7.073
1	10	670	1.328e-17	7.082
2	10	690	1.344e-17	7.169
3	10	710	1.373e-17	7.321
4	10	730	1.413e-17	7.535
5	10	750	1.463e-17	7.801
6	10	770	1.522e-17	8.118
7	10	790	1.591e-17	8.485
8	10	810	1.672e-17	8.916
9	10	830	1.767e-17	9.425
10	10	850	1.879e-17	10.02
11	10	870	2.006e-17	10.7
12	10	890	2.156e-17	11.5
13	10	910	2.33e-17	12.43
14	10	930	2.533e-17	13.51
15	10	950	2.766e-17	14.75
16	10	970	3.041e-17	16.22
17	10	990	3.361e-17	17.92
18	10	1010	3.734e-17	19.92
19	10	1030	4.17e-17	22.24
20	10	1050	4.679e-17	24.95
21	10	1070	5.274e-17	28.13
22	10	1090	5.961e-17	31.79
23	10	1110	6.748e-17	35.99
24	10	1130	7.636e-17	40.73
25	10	1150	8.612e-17	45.93
26	10	1170	9.643e-17	51.43
27	10	1190	1.067e-16	56.9
28	10	1210	1.16e-16	61.86
29	10	1230	1.232e-16	65.72
30	10	1250	1.273e-16	67.91
31	10	1270	1.277e-16	68.12
32	10	1290	1.243e-16	66.31
33	10	1310	1.178e-16	62.82
34	10	1330	1.091e-16	58.2
35	10	1350	9.936e-17	52.99
36	10	1370	8.939e-17	47.67
37	10	1390	7.988e-17	42.6
38	10	1410	7.108e-17	37.91
39	10	1430	6.317e-17	33.69
40	10	1450	5.621e-17	29.98
41	10	1470	5.014e-17	26.74
42	10	1490	4.486e-17	23.93
43	15	650	4.582e-17	7.24
44	15	670	4.578e-17	7.234
45	15	690	4.623e-17	7.305
46	15	710	4.712e-17	7.446
47	15	730	4.842e-17	7.652
48	15	750	5.006e-17	7.911
49	15	770	5.201e-17	8.219
50	15	790	5.429e-17	8.579
51	15	810	5.699e-17	9.005
52	15	830	6.018e-17	9.51
53	15	850	6.39e-17	10.1
54	15	870	6.818e-17	10.77
55	15	890	7.32e-17	11.57
56	15	910	7.904e-17	12.49
57	15	930	8.583e-17	13.56
58	15	950	9.369e-17	14.8
59	15	970	1.029e-16	16.26
60	15	990	1.136e-16	17.96
61	15	1010	1.262e-16	19.94
62	15	1030	1.408e-16	22.26
63	15	1050	1.579e-16	24.95
64	15	1070	1.778e-16	28.1
65	15	1090	2.01e-16	31.77
66	15	1110	2.275e-16	35.95
67	15	1130	2.574e-16	40.68
68	15	1150	2.904e-16	45.89
69	15	1170	3.252e-16	51.38
70	15	1190	3.599e-16	56.88
71	15	1210	3.916e-16	61.88
72	15	1230	4.165e-16	65.81
73	15	1250	4.312e-16	68.14
74	15	1270	4.33e-16	68.43
75	15	1290	4.221e-16	66.71
76	15	1310	4.005e-16	63.29
77	15	1330	3.712e-16	58.67
78	15	1350	3.383e-16	53.46
79	15	1370	3.045e-16	48.12
80	15	1390	2.721e-16	43
81	15	1410	2.422e-16	38.27
82	15	1430	2.153e-16	34.02
83	15	1450	1.916e-16	30.27
84	15	1470	1.708e-16	26.99
85	15	1490	1.528e-16	24.15
86	20	650	1.121e-16	7.475
87	20	670	1.117e-16	7.446
88	20	690	1.125e-16	7.497
89	20	710	1.143e-16	7.622
90	20	730	1.172e-16	7.815
91	20	750	1.209e-16	8.063
92	20	770	1.254e-16	8.36
93	20	790	1.307e-16	8.71
94	20	810	1.369e-16	9.128
95	20	830	1.444e-16	9.624
96	20	850	1.531e-16	10.21
97	20	870	1.631e-16	10.87
98	20	890	1.749e-16	11.66
99	20	910	1.886e-16	12.58
100	20	930	2.046e-16	13.64
101	20	950	2.231e-16	14.87
102	20	970	2.448e-16	16.32
103	20	990	2.701e-16	18
104	20	1010	2.996e-16	19.97
105	20	1030	3.341e-16	22.27
106	20	1050	3.743e-16	24.95
107	20	1070	4.212e-16	28.08
108	20	1090	4.758e-16	31.72
109	20	1110	5.382e-16	35.88
110	20	1130	6.089e-16	40.59
111	20	1150	6.866e-16	45.78
112	20	1170	7.691e-16	51.27
113	20	1190	8.522e-16	56.81
114	20	1210	9.282e-16	61.88
115	20	1230	9.886e-16	65.9
116	20	1250	1.025e-15	68.36
117	20	1270	1.032e-15	68.81
118	20	1290	1.008e-15	67.22
119	20	1310	9.581e-16	63.87
120	20	1330	8.897e-16	59.31
121	20	1350	8.116e-16	54.11
122	20	1370	7.312e-16	48.75
123	20	1390	6.535e-16	43.56
124	20	1410	5.817e-16	38.78
125	20	1430	5.171e-16	34.47
126	20	1450	4.601e-16	30.67
127	20	1470	4.102e-16	27.34
128	20	1490	3.666e-16	24.44
129	25	650	2.28e-16	7.781
130	25	670	2.261e-16	7.719
131	25	690	2.269e-16	7.745
132	25	710	2.299e-16	7.848
133	25	730	2.35e-16	8.022
134	25	750	2.418e-16	8.252
135	25	770	2.501e-16	8.538
136	25	790	2.6e-16	8.876
137	25	810	2.719e-16	9.282
138	25	830	2.861e-16	9.767
139	25	850	3.028e-16	10.34
140	25	870	3.221e-16	11
141	25	890	3.449e-16	11.77
142	25	910	3.714e-16	12.68
143	25	930	4.023e-16	13.73
144	25	950	4.38e-16	14.95
145	25	970	4.799e-16	16.38
146	25	990	5.288e-16	18.05
147	25	1010	5.86e-16	20
148	25	1030	6.527e-16	22.28
149	25	1050	7.304e-16	24.93
150	25	1070	8.214e-16	28.04
151	25	1090	9.268e-16	31.63
152	25	1110	1.048e-15	35.77
153	25	1130	1.185e-15	40.44
154	25	1150	1.336e-15	45.6
155	25	1170	1.497e-15	51.09
156	25	1190	1.659e-15	56.63
157	25	1210	1.81e-15	61.77
158	25	1230	1.932e-15	65.95
159	25	1250	2.009e-15	68.56
160	25	1270	2.027e-15	69.19
161	25	1290	1.986e-15	67.78
162	25	1310	1.892e-15	64.56
163	25	1330	1.76e-15	60.07
164	25	1350	1.607e-15	54.87
165	25	1370	1.45e-15	49.48
166	25	1390	1.297e-15	44.28
167	25	1410	1.155e-15	39.43
168	25	1430	1.027e-15	35.05
169	25	1450	9.13e-16	31.16
170	25	1470	8.142e-16	27.79
171	25	1490	7.278e-16	24.84
172	30	650	4.13e-16	8.159
173	30	670	4.077e-16	8.054
174	30	690	4.073e-16	8.045
175	30	710	4.111e-16	8.121
176	30	730	4.188e-16	8.273
177	30	750	4.295e-16	8.485
178	30	770	4.43e-16	8.751
179	30	790	4.594e-16	9.075
180	30	810	4.792e-16	9.466
181	30	830	5.031e-16	9.937
182	30	850	5.313e-16	10.5
183	30	870	5.64e-16	11.14
184	30	890	6.026e-16	11.9
185	30	910	6.477e-16	12.79
186	30	930	7.003e-16	13.83
187	30	950	7.611e-16	15.03
188	30	970	8.327e-16	16.45
189	30	990	9.162e-16	18.1
190	30	1010	1.014e-15	20.02
191	30	1030	1.127e-15	22.27
192	30	1050	1.26e-15	24.89
193	30	1070	1.415e-15	27.95
194	30	1090	1.595e-15	31.5
195	30	1110	1.802e-15	35.59
196	30	1130	2.035e-15	40.19
197	30	1150	2.295e-15	45.33
198	30	1170	2.572e-15	50.8
199	30	1190	2.853e-15	56.36
200	30	1210	3.117e-15	61.57
201	30	1230	3.334e-15	65.86
202	30	1250	3.477e-15	68.67
203	30	1270	3.521e-15	69.55
204	30	1290	3.46e-15	68.34
205	30	1310	3.307e-15	65.32
206	30	1330	3.084e-15	60.92
207	30	1350	2.824e-15	55.78
208	30	1370	2.55e-15	50.38
209	30	1390	2.283e-15	45.1
210	30	1410	2.035e-15	40.19
211	30	1430	1.808e-15	35.72
212	30	1450	1.609e-15	31.79
213	30	1470	1.434e-15	28.33
214	30	1490	1.281e-15	25.31
215	35	650	6.92e-16	8.608
216	35	670	6.794e-16	8.451
217	35	690	6.755e-16	8.402
218	35	710	6.787e-16	8.442
219	35	730	6.887e-16	8.567
220	35	750	7.038e-16	8.755
221	35	770	7.234e-16	8.999
222	35	790	7.478e-16	9.302
223	35	810	7.78e-16	9.678
224	35	830	8.145e-16	10.13
225	35	850	8.579e-16	10.67
226	35	870	9.087e-16	11.3
227	35	890	9.687e-16	12.05
228	35	910	1.039e-15	12.92
229	35	930	1.121e-15	13.94
230	35	950	1.216e-15	15.13
231	35	970	1.328e-15	16.52
232	35	990	1.458e-15	18.14
233	35	1010	1.61e-15	20.03
234	35	1030	1.788e-15	22.24
235	35	1050	1.995e-15	24.82
236	35	1070	2.238e-15	27.84
237	35	1090	2.518e-15	31.32
238	35	1110	2.839e-15	35.32
239	35	1130	3.206e-15	39.88
240	35	1150	3.613e-15	44.95
241	35	1170	4.05e-15	50.38
242	35	1190	4.497e-15	55.94
243	35	1210	4.921e-15	61.21
244	35	1230	5.276e-15	65.64
245	35	1250	5.521e-15	68.67
246	35	1270	5.611e-15	69.79
247	35	1290	5.537e-15	68.87
248	35	1310	5.312e-15	66.08
249	35	1330	4.971e-15	61.84
250	35	1350	4.563e-15	56.77
251	35	1370	4.131e-15	51.38
252	35	1390	3.703e-15	46.07
253	35	1410	3.301e-15	41.06
254	35	1430	2.936e-15	36.53
255	35	1450	2.613e-15	32.51
256	35	1470	2.328e-15	28.95
257	35	1490	2.08e-15	25.87
258	40	650	1.096e-15	9.133
259	40	670	1.069e-15	8.912
260	40	690	1.057e-15	8.811
261	40	710	1.057e-15	8.811
262	40	730	1.068e-15	8.9
263	40	750	1.087e-15	9.059
264	40	770	1.114e-15	9.28
265	40	790	1.147e-15	9.559
266	40	810	1.189e-15	9.912
267	40	830	1.242e-15	10.35
268	40	850	1.304e-15	10.87
269	40	870	1.378e-15	11.48
270	40	890	1.465e-15	12.21
271	40	910	1.567e-15	13.06
272	40	930	1.687e-15	14.06
273	40	950	1.826e-15	15.22
274	40	970	1.989e-15	16.58
275	40	990	2.18e-15	18.17
276	40	1010	2.403e-15	20.02
277	40	1030	2.662e-15	22.19
278	40	1050	2.965e-15	24.71
279	40	1070	3.319e-15	27.66
280	40	1090	3.729e-15	31.08
281	40	1110	4.201e-15	35.01
282	40	1130	4.737e-15	39.48
283	40	1150	5.332e-15	44.43
284	40	1170	5.978e-15	49.82
285	40	1190	6.64e-15	55.34
286	40	1210	7.278e-15	60.65
287	40	1230	7.828e-15	65.23
288	40	1250	8.217e-15	68.47
289	40	1270	8.388e-15	69.9
290	40	1290	8.319e-15	69.32
291	40	1310	8.016e-15	66.8
292	40	1330	7.533e-15	62.78
293	40	1350	6.938e-15	57.82
294	40	1370	6.295e-15	52.45
295	40	1390	5.654e-15	47.12
296	40	1410	5.045e-15	42.04
297	40	1430	4.493e-15	37.44
298	40	1450	3.997e-15	33.31
299	40	1470	3.563e-15	29.69
300	40	1490	3.182e-15	26.52
301	45	650	1.663e-15	9.734
302	45	670	1.612e-15	9.434
303	45	690	1.584e-15	9.273
304	45	710	1.576e-15	9.227
305	45	730	1.585e-15	9.276
306	45	750	1.606e-15	9.399
307	45	770	1.638e-15	9.588
308	45	790	1.681e-15	9.841
309	45	810	1.738e-15	10.17
310	45	830	1.808e-15	10.58
311	45	850	1.893e-15	11.08
312	45	870	1.994e-15	11.67
313	45	890	2.114e-15	12.37
314	45	910	2.256e-15	13.21
315	45	930	2.422e-15	14.17
316	45	950	2.615e-15	15.31
317	45	970	2.842e-15	16.63
318	45	990	3.107e-15	18.18
319	45	1010	3.416e-15	19.99
320	45	1030	3.777e-15	22.1
321	45	1050	4.199e-15	24.57
322	45	1070	4.687e-15	27.43
323	45	1090	5.256e-15	30.76
324	45	1110	5.909e-15	34.58
325	45	1130	6.653e-15	38.94
326	45	1150	7.485e-15	43.81
327	45	1170	8.386e-15	49.08
328	45	1190	9.321e-15	54.55
329	45	1210	1.023e-14	59.87
330	45	1230	1.103e-14	64.56
331	45	1250	1.163e-14	68.05
332	45	1270	1.193e-14	69.81
333	45	1290	1.189e-14	69.57
334	45	1310	1.152e-14	67.4
335	45	1330	1.087e-14	63.65
336	45	1350	1.006e-14	58.87
337	45	1370	9.153e-15	53.57
338	45	1390	8.241e-15	48.23
339	45	1410	7.367e-15	43.12
340	45	1430	6.565e-15	38.43
341	45	1450	5.844e-15	34.2
342	45	1470	5.21e-15	30.49
343	45	1490	4.653e-15	27.23
344	50	650	2.44e-15	10.41
345	50	670	2.348e-15	10.02
346	50	690	2.294e-15	9.787
347	50	710	2.269e-15	9.68
348	50	730	2.269e-15	9.682
349	50	750	2.289e-15	9.767
350	50	770	2.325e-15	9.921
351	50	790	2.378e-15	10.14
352	50	810	2.448e-15	10.44
353	50	830	2.538e-15	10.83
354	50	850	2.649e-15	11.3
355	50	870	2.781e-15	11.87
356	50	890	2.94e-15	12.54
357	50	910	3.128e-15	13.35
358	50	930	3.349e-15	14.29
359	50	950	3.606e-15	15.39
360	50	970	3.908e-15	16.67
361	50	990	4.261e-15	18.18
362	50	1010	4.673e-15	19.94
363	50	1030	5.153e-15	21.99
364	50	1050	5.712e-15	24.37
365	50	1070	6.367e-15	27.17
366	50	1090	7.121e-15	30.38
367	50	1110	7.99e-15	34.09
368	50	1130	8.98e-15	38.31
369	50	1150	1.009e-14	43.05
370	50	1170	1.129e-14	48.19
371	50	1190	1.256e-14	53.57
372	50	1210	1.38e-14	58.87
373	50	1230	1.492e-14	63.65
374	50	1250	1.578e-14	67.33
375	50	1270	1.627e-14	69.41
376	50	1290	1.631e-14	69.59
377	50	1310	1.59e-14	67.82
378	50	1330	1.51e-14	64.43
379	50	1350	1.403e-14	59.87
380	50	1370	1.282e-14	54.71
381	50	1390	1.158e-14	49.39
382	50	1410	1.037e-14	44.26
383	50	1430	9.257e-15	39.5
384	50	1450	8.247e-15	35.19
385	50	1470	7.357e-15	31.39
386	50	1490	6.571e-15	28.04
387	55	650	3.484e-15	11.17
388	55	670	3.327e-15	10.67
389	55	690	3.228e-15	10.35
390	55	710	3.174e-15	10.17
391	55	730	3.158e-15	10.12
392	55	750	3.17e-15	10.16
393	55	770	3.206e-15	10.28
394	55	790	3.264e-15	10.46
395	55	810	3.347e-15	10.73
396	55	830	3.458e-15	11.09
397	55	850	3.597e-15	11.53
398	55	870	3.764e-15	12.07
399	55	890	3.966e-15	12.71
400	55	910	4.207e-15	13.48
401	55	930	4.489e-15	14.39
402	55	950	4.821e-15	15.45
403	55	970	5.209e-15	16.7
404	55	990	5.663e-15	18.15
405	55	1010	6.193e-15	19.85
406	55	1030	6.81e-15	21.83
407	55	1050	7.527e-15	24.13
408	55	1070	8.363e-15	26.81
409	55	1090	9.332e-15	29.91
410	55	1110	1.045e-14	33.49
411	55	1130	1.172e-14	37.58
412	55	1150	1.314e-14	42.13
413	55	1170	1.47e-14	47.12
414	55	1190	1.634e-14	52.37
415	55	1210	1.797e-14	57.59
416	55	1230	1.947e-14	62.42
417	55	1250	2.068e-14	66.28
418	55	1270	2.143e-14	68.7
419	55	1290	2.162e-14	69.3
420	55	1310	2.121e-14	68
421	55	1330	2.027e-14	64.99
422	55	1350	1.896e-14	60.77
423	55	1370	1.74e-14	55.78
424	55	1390	1.577e-14	50.56
425	55	1410	1.418e-14	45.44
426	55	1430	1.267e-14	40.61
427	55	1450	1.13e-14	36.24
428	55	1470	1.009e-14	32.35
429	55	1490	9.018e-15	28.91
430	60	650	4.862e-15	12.01
431	60	670	4.605e-15	11.37
432	60	690	4.435e-15	10.95
433	60	710	4.334e-15	10.7
434	60	730	4.288e-15	10.59
435	60	750	4.282e-15	10.57
436	60	770	4.311e-15	10.65
437	60	790	4.371e-15	10.79
438	60	810	4.465e-15	11.02
439	60	830	4.595e-15	11.35
440	60	850	4.762e-15	11.76
441	60	870	4.966e-15	12.26
442	60	890	5.215e-15	12.88
443	60	910	5.514e-15	13.61
444	60	930	5.867e-15	14.49
445	60	950	6.278e-15	15.5
446	60	970	6.764e-15	16.7
447	60	990	7.331e-15	18.1
448	60	1010	7.993e-15	19.74
449	60	1030	8.763e-15	21.64
450	60	1050	9.663e-15	23.86
451	60	1070	1.07e-14	26.43
452	60	1090	1.191e-14	29.4
453	60	1110	1.329e-14	32.82
454	60	1130	1.487e-14	36.7
455	60	1150	1.664e-14	41.08
456	60	1170	1.858e-14	45.89
457	60	1190	2.064e-14	50.96
458	60	1210	2.271e-14	56.07
459	60	1230	2.466e-14	60.88
460	60	1250	2.627e-14	64.88
461	60	1270	2.738e-14	67.6
462	60	1290	2.779e-14	68.63
463	60	1310	2.747e-14	67.82
464	60	1330	2.645e-14	65.3
465	60	1350	2.489e-14	61.46
466	60	1370	2.298e-14	56.74
467	60	1390	2.093e-14	51.67
468	60	1410	1.887e-14	46.6
469	60	1430	1.692e-14	41.78
470	60	1450	1.512e-14	37.33
471	60	1470	1.351e-14	33.35
472	60	1490	1.208e-14	29.82
473	65	650	6.659e-15	12.93
474	65	670	6.249e-15	12.14
475	65	690	5.971e-15	11.6
476	65	710	5.795e-15	11.26
477	65	730	5.701e-15	11.07
478	65	750	5.664e-15	11
479	65	770	5.675e-15	11.02
480	65	790	5.729e-15	11.13
481	65	810	5.828e-15	11.32
482	65	830	5.975e-15	11.6
483	65	850	6.169e-15	11.98
484	65	870	6.411e-15	12.45
485	65	890	6.71e-15	13.03
486	65	910	7.07e-15	13.73
487	65	930	7.497e-15	14.56
488	65	950	7.998e-15	15.53
489	65	970	8.588e-15	16.68
490	65	990	9.279e-15	18.02
491	65	1010	1.008e-14	19.58
492	65	1030	1.102e-14	21.4
493	65	1050	1.21e-14	23.5
494	65	1070	1.337e-14	25.96
495	65	1090	1.483e-14	28.8
496	65	1110	1.651e-14	32.06
497	65	1130	1.841e-14	35.74
498	65	1150	2.056e-14	39.92
499	65	1170	2.29e-14	44.48
500	65	1190	2.541e-14	49.35
501	65	1210	2.796e-14	54.31
502	65	1230	3.04e-14	59.05
503	65	1250	3.251e-14	63.13
504	65	1270	3.404e-14	66.1
505	65	1290	3.477e-14	67.53
506	65	1310	3.463e-14	67.24
507	65	1330	3.36e-14	65.26
508	65	1350	3.185e-14	61.86
509	65	1370	2.962e-14	57.53
510	65	1390	2.713e-14	52.68
511	65	1410	2.456e-14	47.7
512	65	1430	2.21e-14	42.92
513	65	1450	1.98e-14	38.45
514	65	1470	1.772e-14	34.4
515	65	1490	1.586e-14	30.81
516	70	650	8.981e-15	13.96
517	70	670	8.337e-15	12.96
518	70	690	7.899e-15	12.28
519	70	710	7.61e-15	11.83
520	70	730	7.441e-15	11.57
521	70	750	7.353e-15	11.43
522	70	770	7.332e-15	11.4
523	70	790	7.368e-15	11.46
524	70	810	7.465e-15	11.61
525	70	830	7.623e-15	11.85
526	70	850	7.843e-15	12.2
527	70	870	8.121e-15	12.63
528	70	890	8.47e-15	13.17
529	70	910	8.894e-15	13.83
530	70	930	9.399e-15	14.61
531	70	950	9.994e-15	15.54
532	70	970	1.07e-14	16.63
533	70	990	1.152e-14	17.91
534	70	1010	1.247e-14	19.39
535	70	1030	1.358e-14	21.12
536	70	1050	1.487e-14	23.12
537	70	1070	1.636e-14	25.45
538	70	1090	1.809e-14	28.13
539	70	1110	2.007e-14	31.21
540	70	1130	2.231e-14	34.69
541	70	1150	2.484e-14	38.63
542	70	1170	2.763e-14	42.96
543	70	1190	3.06e-14	47.58
544	70	1210	3.365e-14	52.32
545	70	1230	3.662e-14	56.95
546	70	1250	3.925e-14	61.03
547	70	1270	4.128e-14	64.18
548	70	1290	4.244e-14	65.99
549	70	1310	4.257e-14	66.19
550	70	1330	4.167e-14	64.79
551	70	1350	3.983e-14	61.93
552	70	1370	3.73e-14	58
553	70	1390	3.438e-14	53.46
554	70	1410	3.132e-14	48.7
555	70	1430	2.829e-14	43.99
556	70	1450	2.542e-14	39.52
557	70	1470	2.28e-14	35.45
558	70	1490	2.045e-14	31.79
559	75	650	1.196e-14	15.12
560	75	670	1.097e-14	13.87
561	75	690	1.029e-14	13.01
562	75	710	9.839e-15	12.44
563	75	730	9.555e-15	12.08
564	75	750	9.387e-15	11.87
565	75	770	9.313e-15	11.77
566	75	790	9.318e-15	11.78
567	75	810	9.403e-15	11.89
568	75	830	9.566e-15	12.09
569	75	850	9.802e-15	12.39
570	75	870	1.012e-14	12.79
571	75	890	1.051e-14	13.29
572	75	910	1.1e-14	13.91
573	75	930	1.158e-14	14.64
574	75	950	1.228e-14	15.52
575	75	970	1.309e-14	16.55
576	75	990	1.405e-14	17.76
577	75	1010	1.516e-14	19.17
578	75	1030	1.645e-14	20.8
579	75	1050	1.795e-14	22.7
580	75	1070	1.969e-14	24.89
581	75	1090	2.168e-14	27.41
582	75	1110	2.396e-14	30.29
583	75	1130	2.656e-14	33.58
584	75	1150	2.946e-14	37.24
585	75	1170	3.267e-14	41.31
586	75	1190	3.612e-14	45.66
587	75	1210	3.967e-14	50.15
588	75	1230	4.317e-14	54.58
589	75	1250	4.637e-14	58.62
590	75	1270	4.895e-14	61.88
591	75	1290	5.063e-14	64
592	75	1310	5.116e-14	64.67
593	75	1330	5.049e-14	63.83
594	75	1350	4.868e-14	61.55
595	75	1370	4.598e-14	58.13
596	75	1390	4.271e-14	54
597	75	1410	3.914e-14	49.48
598	75	1430	3.554e-14	44.93
599	75	1450	3.207e-14	40.55
600	75	1470	2.886e-14	36.48
601	75	1490	2.592e-14	32.77
602	80	650	1.578e-14	16.44
603	80	670	1.428e-14	14.87
604	80	690	1.325e-14	13.8
605	80	710	1.255e-14	13.07
606	80	730	1.209e-14	12.6
607	80	750	1.181e-14	12.3
608	80	770	1.165e-14	12.14
609	80	790	1.161e-14	12.09
610	80	810	1.166e-14	12.15
611	80	830	1.182e-14	12.31
612	80	850	1.207e-14	12.57
613	80	870	1.241e-14	12.92
614	80	890	1.285e-14	13.39
615	80	910	1.34e-14	13.96
616	80	930	1.406e-14	14.65
617	80	950	1.485e-14	15.47
618	80	970	1.578e-14	16.44
619	80	990	1.688e-14	17.58
620	80	1010	1.815e-14	18.9
621	80	1030	1.962e-14	20.44
622	80	1050	2.133e-14	22.22
623	80	1070	2.331e-14	24.28
624	80	1090	2.556e-14	26.63
625	80	1110	2.816e-14	29.33
626	80	1130	3.11e-14	32.39
627	80	1150	3.438e-14	35.81
628	80	1170	3.798e-14	39.56
629	80	1190	4.189e-14	43.63
630	80	1210	4.594e-14	47.85
631	80	1230	4.995e-14	52.03
632	80	1250	5.37e-14	55.94
633	80	1270	5.688e-14	59.25
634	80	1290	5.911e-14	61.57
635	80	1310	6.016e-14	62.66
636	80	1330	5.986e-14	62.35
637	80	1350	5.825e-14	60.68
638	80	1370	5.553e-14	57.84
639	80	1390	5.201e-14	54.18
640	80	1410	4.802e-14	50.02
641	80	1430	4.386e-14	45.69
642	80	1450	3.978e-14	41.44
643	80	1470	3.592e-14	37.42
644	80	1490	3.238e-14	33.73
645	85	650	2.059e-14	17.88
646	85	670	1.84e-14	15.98
647	85	690	1.686e-14	14.65
648	85	710	1.581e-14	13.73
649	85	730	1.512e-14	13.13
650	85	750	1.466e-14	12.73
651	85	770	1.439e-14	12.5
652	85	790	1.426e-14	12.39
653	85	810	1.427e-14	12.39
654	85	830	1.44e-14	12.51
655	85	850	1.465e-14	12.72
656	85	870	1.501e-14	13.04
657	85	890	1.549e-14	13.46
658	85	910	1.61e-14	13.98
659	85	930	1.684e-14	14.62
660	85	950	1.772e-14	15.39
661	85	970	1.877e-14	16.3
662	85	990	2e-14	17.37
663	85	1010	2.143e-14	18.61
664	85	1030	2.309e-14	20.05
665	85	1050	2.5e-14	21.71
666	85	1070	2.722e-14	23.64
667	85	1090	2.974e-14	25.83
668	85	1110	3.262e-14	28.33
669	85	1130	3.586e-14	31.14
670	85	1150	3.951e-14	34.31
671	85	1170	4.35e-14	37.78
672	85	1190	4.782e-14	41.53
673	85	1210	5.232e-14	45.44
674	85	1230	5.683e-14	49.35
675	85	1250	6.112e-14	53.08
676	85	1270	6.485e-14	56.32
677	85	1290	6.768e-14	58.78
678	85	1310	6.93e-14	60.18
679	85	1330	6.951e-14	60.36
680	85	1350	6.825e-14	59.27
681	85	1370	6.567e-14	57.03
682	85	1390	6.207e-14	53.91
683	85	1410	5.78e-14	50.2
684	85	1430	5.317e-14	46.18
685	85	1450	4.852e-14	42.13
686	85	1470	4.404e-14	38.25
687	85	1490	3.985e-14	34.6
688	90	650	2.645e-14	19.35
689	90	670	2.346e-14	17.17
690	90	690	2.127e-14	15.56
691	90	710	1.973e-14	14.44
692	90	730	1.869e-14	13.68
693	90	750	1.8e-14	13.17
694	90	770	1.756e-14	12.84
695	90	790	1.731e-14	12.66
696	90	810	1.724e-14	12.62
697	90	830	1.733e-14	12.68
698	90	850	1.757e-14	12.85
699	90	870	1.794e-14	13.12
700	90	890	1.845e-14	13.5
701	90	910	1.911e-14	13.98
702	90	930	1.992e-14	14.57
703	90	950	2.089e-14	15.29
704	90	970	2.205e-14	16.13
705	90	990	2.341e-14	17.13
706	90	1010	2.499e-14	18.28
707	90	1030	2.682e-14	19.62
708	90	1050	2.894e-14	21.17
709	90	1070	3.136e-14	22.94
710	90	1090	3.414e-14	24.98
711	90	1110	3.728e-14	27.28
712	90	1130	4.086e-14	29.89
713	90	1150	4.483e-14	32.8
714	90	1170	4.916e-14	35.97
715	90	1190	5.387e-14	39.41
716	90	1210	5.875e-14	42.98
717	90	1230	6.37e-14	46.6
718	90	1250	6.846e-14	50.09
719	90	1270	7.271e-14	53.19
720	90	1290	7.613e-14	55.69
721	90	1310	7.839e-14	57.35
722	90	1330	7.918e-14	57.93
723	90	1350	7.842e-14	57.37
724	90	1370	7.619e-14	55.74
725	90	1390	7.268e-14	53.17
726	90	1410	6.828e-14	49.95
727	90	1430	6.333e-14	46.33
728	90	1450	5.82e-14	42.58
729	90	1470	5.313e-14	38.87
730	90	1490	4.831e-14	35.34
731	95	650	3.308e-14	20.58
732	95	670	2.947e-14	18.33
733	95	690	2.655e-14	16.51
734	95	710	2.44e-14	15.18
735	95	730	2.29e-14	14.25
736	95	750	2.187e-14	13.61
737	95	770	2.119e-14	13.18
738	95	790	2.078e-14	12.93
739	95	810	2.06e-14	12.81
740	95	830	2.062e-14	12.83
741	95	850	2.082e-14	12.95
742	95	870	2.119e-14	13.18
743	95	890	2.172e-14	13.51
744	95	910	2.242e-14	13.94
745	95	930	2.329e-14	14.49
746	95	950	2.435e-14	15.15
747	95	970	2.561e-14	15.93
748	95	990	2.71e-14	16.86
749	95	1010	2.882e-14	17.93
750	95	1030	3.082e-14	19.17
751	95	1050	3.313e-14	20.61
752	95	1070	3.577e-14	22.25
753	95	1090	3.879e-14	24.13
754	95	1110	4.22e-14	26.25
755	95	1130	4.601e-14	28.62
756	95	1150	5.028e-14	31.28
757	95	1170	5.491e-14	34.16
758	95	1190	5.994e-14	37.29
759	95	1210	6.515e-14	40.53
760	95	1230	7.046e-14	43.83
761	95	1250	7.56e-14	47.03
762	95	1270	8.03e-14	49.95
763	95	1290	8.429e-14	52.43
764	95	1310	8.713e-14	54.2
765	95	1330	8.856e-14	55.09
766	95	1350	8.842e-14	55
767	95	1370	8.67e-14	53.93
768	95	1390	8.35e-14	51.94
769	95	1410	7.919e-14	49.26
770	95	1430	7.413e-14	46.11
771	95	1450	6.867e-14	42.71
772	95	1470	6.31e-14	39.25
773	95	1490	5.768e-14	35.88
774	100	650	3.97e-14	21.17
775	100	670	3.611e-14	19.26
776	100	690	3.266e-14	17.42
777	100	710	2.986e-14	15.93
778	100	730	2.781e-14	14.83
779	100	750	2.634e-14	14.05
780	100	770	2.534e-14	13.51
781	100	790	2.47e-14	13.17
782	100	810	2.437e-14	13
783	100	830	2.428e-14	12.95
784	100	850	2.442e-14	13.03
785	100	870	2.476e-14	13.21
786	100	890	2.53e-14	13.5
787	100	910	2.603e-14	13.88
788	100	930	2.696e-14	14.38
789	100	950	2.81e-14	14.99
790	100	970	2.946e-14	15.71
791	100	990	3.106e-14	16.56
792	100	1010	3.292e-14	17.55
793	100	1030	3.507e-14	18.71
794	100	1050	3.755e-14	20.03
795	100	1070	4.038e-14	21.54
796	100	1090	4.361e-14	23.26
797	100	1110	4.725e-14	25.2
798	100	1130	5.131e-14	27.37
799	100	1150	5.584e-14	29.78
800	100	1170	6.074e-14	32.39
801	100	1190	6.602e-14	35.21
802	100	1210	7.15e-14	38.13
803	100	1230	7.707e-14	41.11
804	100	1250	8.252e-14	44.01
805	100	1270	8.759e-14	46.71
806	100	1290	9.199e-14	49.06
807	100	1310	9.534e-14	50.85
808	100	1330	9.743e-14	51.96
809	100	1350	9.793e-14	52.23
810	100	1370	9.684e-14	51.65
811	100	1390	9.416e-14	50.22
812	100	1410	9.018e-14	48.1
813	100	1430	8.52e-14	45.44
814	100	1450	7.963e-14	42.47
815	100	1470	7.372e-14	39.32
816	100	1490	6.786e-14	36.19

## Sheet: Ti3C2
	R (nm)	Wavelength (nm)	σ_abs (m^2)	ΔT (K)
0	10	650	8.499e-17	45.33
1	10	670	8.499e-17	45.33
2	10	690	8.466e-17	45.15
3	10	710	8.382e-17	44.7
4	10	730	8.231e-17	43.9
5	10	750	7.992e-17	42.63
6	10	770	7.653e-17	40.82
7	10	790	7.205e-17	38.43
8	10	810	6.689e-17	35.68
9	10	830	6.158e-17	32.84
10	10	850	5.655e-17	30.16
11	10	870	5.207e-17	27.77
12	10	890	4.842e-17	25.83
13	10	910	4.553e-17	24.28
14	10	930	4.331e-17	23.1
15	10	950	4.165e-17	22.21
16	10	970	4.051e-17	21.61
17	10	990	3.976e-17	21.2
18	10	1010	3.93e-17	20.96
19	10	1030	3.908e-17	20.84
20	10	1050	3.906e-17	20.83
21	10	1070	3.92e-17	20.91
22	10	1090	3.948e-17	21.06
23	10	1110	3.986e-17	21.26
24	10	1130	4.034e-17	21.51
25	10	1150	4.088e-17	21.8
26	10	1170	4.148e-17	22.12
27	10	1190	4.21e-17	22.45
28	10	1210	4.277e-17	22.81
29	10	1230	4.344e-17	23.17
30	10	1250	4.411e-17	23.52
31	10	1270	4.474e-17	23.86
32	10	1290	4.536e-17	24.19
33	10	1310	4.591e-17	24.48
34	10	1330	4.641e-17	24.75
35	10	1350	4.687e-17	25
36	10	1370	4.721e-17	25.18
37	10	1390	4.746e-17	25.31
38	10	1410	4.763e-17	25.4
39	10	1430	4.767e-17	25.42
40	10	1450	4.758e-17	25.38
41	10	1470	4.742e-17	25.29
42	10	1490	4.712e-17	25.13
43	15	650	2.891e-16	45.69
44	15	670	2.892e-16	45.71
45	15	690	2.883e-16	45.55
46	15	710	2.856e-16	45.13
47	15	730	2.805e-16	44.32
48	15	750	2.727e-16	43.09
49	15	770	2.611e-16	41.26
50	15	790	2.46e-16	38.87
51	15	810	2.285e-16	36.1
52	15	830	2.104e-16	33.24
53	15	850	1.933e-16	30.54
54	15	870	1.778e-16	28.1
55	15	890	1.653e-16	26.12
56	15	910	1.554e-16	24.55
57	15	930	1.477e-16	23.35
58	15	950	1.419e-16	22.43
59	15	970	1.38e-16	21.81
60	15	990	1.353e-16	21.39
61	15	1010	1.337e-16	21.13
62	15	1030	1.329e-16	21
63	15	1050	1.328e-16	20.98
64	15	1070	1.332e-16	21.05
65	15	1090	1.341e-16	21.19
66	15	1110	1.353e-16	21.39
67	15	1130	1.369e-16	21.63
68	15	1150	1.387e-16	21.92
69	15	1170	1.407e-16	22.24
70	15	1190	1.428e-16	22.56
71	15	1210	1.45e-16	22.92
72	15	1230	1.473e-16	23.28
73	15	1250	1.496e-16	23.64
74	15	1270	1.517e-16	23.97
75	15	1290	1.537e-16	24.28
76	15	1310	1.557e-16	24.6
77	15	1330	1.573e-16	24.86
78	15	1350	1.588e-16	25.09
79	15	1370	1.6e-16	25.29
80	15	1390	1.609e-16	25.42
81	15	1410	1.614e-16	25.51
82	15	1430	1.616e-16	25.53
83	15	1450	1.613e-16	25.49
84	15	1470	1.607e-16	25.4
85	15	1490	1.597e-16	25.24
86	20	650	6.913e-16	46.09
87	20	670	6.92e-16	46.13
88	20	690	6.9e-16	46
89	20	710	6.843e-16	45.62
90	20	730	6.729e-16	44.86
91	20	750	6.545e-16	43.63
92	20	770	6.276e-16	41.84
93	20	790	5.918e-16	39.45
94	20	810	5.502e-16	36.68
95	20	830	5.07e-16	33.8
96	20	850	4.655e-16	31.03
97	20	870	4.283e-16	28.55
98	20	890	3.978e-16	26.52
99	20	910	3.736e-16	24.91
100	20	930	3.552e-16	23.68
101	20	950	3.408e-16	22.72
102	20	970	3.311e-16	22.07
103	20	990	3.245e-16	21.63
104	20	1010	3.204e-16	21.36
105	20	1030	3.182e-16	21.21
106	20	1050	3.177e-16	21.18
107	20	1070	3.185e-16	21.24
108	20	1090	3.205e-16	21.37
109	20	1110	3.234e-16	21.56
110	20	1130	3.27e-16	21.8
111	20	1150	3.311e-16	22.08
112	20	1170	3.358e-16	22.38
113	20	1190	3.408e-16	22.72
114	20	1210	3.458e-16	23.06
115	20	1230	3.512e-16	23.41
116	20	1250	3.565e-16	23.77
117	20	1270	3.616e-16	24.11
118	20	1290	3.666e-16	24.44
119	20	1310	3.71e-16	24.73
120	20	1330	3.75e-16	25
121	20	1350	3.787e-16	25.24
122	20	1370	3.813e-16	25.42
123	20	1390	3.834e-16	25.56
124	20	1410	3.847e-16	25.65
125	20	1430	3.85e-16	25.67
126	20	1450	3.844e-16	25.62
127	20	1470	3.83e-16	25.53
128	20	1490	3.807e-16	25.38
129	25	650	1.361e-15	46.45
130	25	670	1.363e-15	46.53
131	25	690	1.361e-15	46.45
132	25	710	1.351e-15	46.11
133	25	730	1.331e-15	45.42
134	25	750	1.297e-15	44.26
135	25	770	1.245e-15	42.49
136	25	790	1.175e-15	40.12
137	25	810	1.094e-15	37.35
138	25	830	1.009e-15	34.43
139	25	850	9.268e-16	31.63
140	25	870	8.528e-16	29.11
141	25	890	7.919e-16	27.03
142	25	910	7.429e-16	25.36
143	25	930	7.055e-16	24.08
144	25	950	6.768e-16	23.1
145	25	970	6.565e-16	22.41
146	25	990	6.427e-16	21.94
147	25	1010	6.339e-16	21.64
148	25	1030	6.292e-16	21.48
149	25	1050	6.277e-16	21.42
150	25	1070	6.289e-16	21.47
151	25	1090	6.324e-16	21.59
152	25	1110	6.377e-16	21.77
153	25	1130	6.444e-16	22
154	25	1150	6.524e-16	22.27
155	25	1170	6.61e-16	22.56
156	25	1190	6.709e-16	22.9
157	25	1210	6.807e-16	23.23
158	25	1230	6.912e-16	23.59
159	25	1250	7.016e-16	23.95
160	25	1270	7.114e-16	24.28
161	25	1290	7.206e-16	24.6
162	25	1310	7.298e-16	24.91
163	25	1330	7.376e-16	25.18
164	25	1350	7.442e-16	25.4
165	25	1370	7.501e-16	25.6
166	25	1390	7.54e-16	25.74
167	25	1410	7.566e-16	25.83
168	25	1430	7.573e-16	25.85
169	25	1450	7.559e-16	25.8
170	25	1470	7.533e-16	25.71
171	25	1490	7.487e-16	25.56
172	30	650	2.361e-15	46.65
173	30	670	2.369e-15	46.8
174	30	690	2.369e-15	46.8
175	30	710	2.356e-15	46.53
176	30	730	2.325e-15	45.93
177	30	750	2.27e-15	44.84
178	30	770	2.185e-15	43.16
179	30	790	2.067e-15	40.84
180	30	810	1.927e-15	38.07
181	30	830	1.779e-15	35.14
182	30	850	1.635e-15	32.3
183	30	870	1.505e-15	29.73
184	30	890	1.397e-15	27.59
185	30	910	1.311e-15	25.89
186	30	930	1.243e-15	24.55
187	30	950	1.191e-15	23.52
188	30	970	1.154e-15	22.79
189	30	990	1.129e-15	22.3
190	30	1010	1.112e-15	21.97
191	30	1030	1.103e-15	21.78
192	30	1050	1.099e-15	21.71
193	30	1070	1.1e-15	21.73
194	30	1090	1.106e-15	21.84
195	30	1110	1.114e-15	22.01
196	30	1130	1.125e-15	22.23
197	30	1150	1.139e-15	22.5
198	30	1170	1.154e-15	22.79
199	30	1190	1.169e-15	23.1
200	30	1210	1.186e-15	23.43
201	30	1230	1.204e-15	23.79
202	30	1250	1.221e-15	24.13
203	30	1270	1.24e-15	24.48
204	30	1290	1.255e-15	24.8
205	30	1310	1.27e-15	25.09
206	30	1330	1.285e-15	25.38
207	30	1350	1.296e-15	25.6
208	30	1370	1.305e-15	25.78
209	30	1390	1.313e-15	25.94
210	30	1410	1.318e-15	26.03
211	30	1430	1.319e-15	26.05
212	30	1450	1.316e-15	26
213	30	1470	1.312e-15	25.91
214	30	1490	1.304e-15	25.76
215	35	650	3.75e-15	46.65
216	35	670	3.77e-15	46.89
217	35	690	3.777e-15	46.98
218	35	710	3.764e-15	46.83
219	35	730	3.723e-15	46.31
220	35	750	3.646e-15	45.35
221	35	770	3.518e-15	43.76
222	35	790	3.339e-15	41.53
223	35	810	3.121e-15	38.83
224	35	830	2.886e-15	35.9
225	35	850	2.656e-15	33.04
226	35	870	2.446e-15	30.43
227	35	890	2.27e-15	28.24
228	35	910	2.126e-15	26.45
229	35	930	2.015e-15	25.07
230	35	950	1.929e-15	23.99
231	35	970	1.868e-15	23.23
232	35	990	1.825e-15	22.7
233	35	1010	1.796e-15	22.34
234	35	1030	1.778e-15	22.12
235	35	1050	1.771e-15	22.03
236	35	1070	1.771e-15	22.03
237	35	1090	1.778e-15	22.12
238	35	1110	1.791e-15	22.28
239	35	1130	1.807e-15	22.47
240	35	1150	1.828e-15	22.74
241	35	1170	1.852e-15	23.03
242	35	1190	1.877e-15	23.35
243	35	1210	1.902e-15	23.66
244	35	1230	1.931e-15	24.02
245	35	1250	1.958e-15	24.35
246	35	1270	1.985e-15	24.69
247	35	1290	2.011e-15	25.02
248	35	1310	2.035e-15	25.31
249	35	1330	2.056e-15	25.58
250	35	1350	2.076e-15	25.83
251	35	1370	2.09e-15	26
252	35	1390	2.103e-15	26.16
253	35	1410	2.11e-15	26.25
254	35	1430	2.112e-15	26.27
255	35	1450	2.11e-15	26.25
256	35	1470	2.103e-15	26.16
257	35	1490	2.09e-15	26
258	40	650	5.56e-15	46.33
259	40	670	5.603e-15	46.69
260	40	690	5.627e-15	46.89
261	40	710	5.624e-15	46.87
262	40	730	5.579e-15	46.49
263	40	750	5.482e-15	45.69
264	40	770	5.308e-15	44.23
265	40	790	5.056e-15	42.13
266	40	810	4.742e-15	39.52
267	40	830	4.397e-15	36.64
268	40	850	4.056e-15	33.8
269	40	870	3.737e-15	31.14
270	40	890	3.469e-15	28.91
271	40	910	3.249e-15	27.08
272	40	930	3.078e-15	25.65
273	40	950	2.941e-15	24.51
274	40	970	2.844e-15	23.7
275	40	990	2.775e-15	23.12
276	40	1010	2.729e-15	22.74
277	40	1030	2.7e-15	22.5
278	40	1050	2.684e-15	22.36
279	40	1070	2.684e-15	22.36
280	40	1090	2.692e-15	22.43
281	40	1110	2.708e-15	22.56
282	40	1130	2.732e-15	22.76
283	40	1150	2.759e-15	22.99
284	40	1170	2.793e-15	23.28
285	40	1190	2.831e-15	23.59
286	40	1210	2.868e-15	23.9
287	40	1230	2.909e-15	24.24
288	40	1250	2.949e-15	24.57
289	40	1270	2.989e-15	24.91
290	40	1290	3.029e-15	25.24
291	40	1310	3.064e-15	25.53
292	40	1330	3.096e-15	25.8
293	40	1350	3.126e-15	26.05
294	40	1370	3.15e-15	26.25
295	40	1390	3.166e-15	26.38
296	40	1410	3.177e-15	26.47
297	40	1430	3.182e-15	26.52
298	40	1450	3.179e-15	26.5
299	40	1470	3.169e-15	26.41
300	40	1490	3.15e-15	26.25
301	45	650	7.806e-15	45.69
302	45	670	7.882e-15	46.13
303	45	690	7.939e-15	46.47
304	45	710	7.962e-15	46.6
305	45	730	7.928e-15	46.4
306	45	750	7.817e-15	45.75
307	45	770	7.607e-15	44.52
308	45	790	7.279e-15	42.6
309	45	810	6.855e-15	40.12
310	45	830	6.378e-15	37.33
311	45	850	5.897e-15	34.52
312	45	870	5.443e-15	31.86
313	45	890	5.054e-15	29.58
314	45	910	4.737e-15	27.72
315	45	930	4.481e-15	26.23
316	45	950	4.279e-15	25.04
317	45	970	4.134e-15	24.19
318	45	990	4.027e-15	23.57
319	45	1010	3.954e-15	23.14
320	45	1030	3.909e-15	22.88
321	45	1050	3.886e-15	22.74
322	45	1070	3.878e-15	22.7
323	45	1090	3.886e-15	22.74
324	45	1110	3.905e-15	22.85
325	45	1130	3.935e-15	23.03
326	45	1150	3.977e-15	23.28
327	45	1170	4.023e-15	23.55
328	45	1190	4.073e-15	23.84
329	45	1210	4.126e-15	24.15
330	45	1230	4.183e-15	24.48
331	45	1250	4.241e-15	24.82
332	45	1270	4.298e-15	25.16
333	45	1290	4.351e-15	25.47
334	45	1310	4.401e-15	25.76
335	45	1330	4.451e-15	26.05
336	45	1350	4.489e-15	26.27
337	45	1370	4.523e-15	26.47
338	45	1390	4.55e-15	26.63
339	45	1410	4.565e-15	26.72
340	45	1430	4.573e-15	26.76
341	45	1450	4.569e-15	26.74
342	45	1470	4.558e-15	26.67
343	45	1490	4.531e-15	26.52
344	50	650	1.046e-14	44.64
345	50	670	1.06e-14	45.22
346	50	690	1.071e-14	45.69
347	50	710	1.078e-14	45.98
348	50	730	1.077e-14	45.95
349	50	750	1.067e-14	45.53
350	50	770	1.044e-14	44.52
351	50	790	1.004e-14	42.83
352	50	810	9.498e-15	40.53
353	50	830	8.88e-15	37.89
354	50	850	8.241e-15	35.16
355	50	870	7.624e-15	32.53
356	50	890	7.09e-15	30.25
357	50	910	6.644e-15	28.35
358	50	930	6.283e-15	26.81
359	50	950	6e-15	25.6
360	50	970	5.786e-15	24.69
361	50	990	5.634e-15	24.04
362	50	1010	5.524e-15	23.57
363	50	1030	5.456e-15	23.28
364	50	1050	5.414e-15	23.1
365	50	1070	5.398e-15	23.03
366	50	1090	5.404e-15	23.06
367	50	1110	5.43e-15	23.17
368	50	1130	5.466e-15	23.32
369	50	1150	5.519e-15	23.55
370	50	1170	5.576e-15	23.79
371	50	1190	5.644e-15	24.08
372	50	1210	5.718e-15	24.4
373	50	1230	5.791e-15	24.71
374	50	1250	5.87e-15	25.04
375	50	1270	5.948e-15	25.38
376	50	1290	6.021e-15	25.69
377	50	1310	6.095e-15	26
378	50	1330	6.158e-15	26.27
379	50	1350	6.215e-15	26.52
380	50	1370	6.262e-15	26.72
381	50	1390	6.299e-15	26.88
382	50	1410	6.325e-15	26.99
383	50	1430	6.336e-15	27.03
384	50	1450	6.33e-15	27.01
385	50	1470	6.315e-15	26.94
386	50	1490	6.283e-15	26.81
387	55	650	1.349e-14	43.23
388	55	670	1.37e-14	43.92
389	55	690	1.388e-14	44.5
390	55	710	1.402e-14	44.95
391	55	730	1.408e-14	45.13
392	55	750	1.401e-14	44.93
393	55	770	1.378e-14	44.17
394	55	790	1.334e-14	42.76
395	55	810	1.27e-14	40.7
396	55	830	1.194e-14	38.27
397	55	850	1.112e-14	35.65
398	55	870	1.033e-14	33.11
399	55	890	9.624e-15	30.85
400	55	910	9.025e-15	28.93
401	55	930	8.537e-15	27.37
402	55	950	8.147e-15	26.12
403	55	970	7.854e-15	25.18
404	55	990	7.638e-15	24.48
405	55	1010	7.485e-15	23.99
406	55	1030	7.38e-15	23.66
407	55	1050	7.318e-15	23.46
408	55	1070	7.29e-15	23.37
409	55	1090	7.29e-15	23.37
410	55	1110	7.318e-15	23.46
411	55	1130	7.366e-15	23.61
412	55	1150	7.429e-15	23.81
413	55	1170	7.499e-15	24.04
414	55	1190	7.589e-15	24.33
415	55	1210	7.68e-15	24.62
416	55	1230	7.784e-15	24.95
417	55	1250	7.882e-15	25.27
418	55	1270	7.987e-15	25.6
419	55	1290	8.084e-15	25.91
420	55	1310	8.182e-15	26.23
421	55	1330	8.265e-15	26.5
422	55	1350	8.342e-15	26.74
423	55	1370	8.405e-15	26.94
424	55	1390	8.46e-15	27.12
425	55	1410	8.495e-15	27.23
426	55	1430	8.509e-15	27.28
427	55	1450	8.509e-15	27.28
428	55	1470	8.488e-15	27.21
429	55	1490	8.447e-15	27.08
430	60	650	1.681e-14	41.51
431	60	670	1.712e-14	42.27
432	60	690	1.74e-14	42.96
433	60	710	1.763e-14	43.54
434	60	730	1.779e-14	43.92
435	60	750	1.78e-14	43.94
436	60	770	1.76e-14	43.45
437	60	790	1.715e-14	42.33
438	60	810	1.644e-14	40.59
439	60	830	1.555e-14	38.4
440	60	850	1.458e-14	35.99
441	60	870	1.359e-14	33.56
442	60	890	1.27e-14	31.37
443	60	910	1.193e-14	29.47
444	60	930	1.129e-14	27.88
445	60	950	1.078e-14	26.61
446	60	970	1.039e-14	25.65
447	60	990	1.009e-14	24.91
448	60	1010	9.871e-15	24.37
449	60	1030	9.726e-15	24.02
450	60	1050	9.636e-15	23.79
451	60	1070	9.591e-15	23.68
452	60	1090	9.582e-15	23.66
453	60	1110	9.609e-15	23.73
454	60	1130	9.663e-15	23.86
455	60	1150	9.735e-15	24.04
456	60	1170	9.835e-15	24.28
457	60	1190	9.944e-15	24.55
458	60	1210	1.006e-14	24.84
459	60	1230	1.019e-14	25.16
460	60	1250	1.031e-14	25.47
461	60	1270	1.045e-14	25.8
462	60	1290	1.058e-14	26.12
463	60	1310	1.07e-14	26.43
464	60	1330	1.081e-14	26.7
465	60	1350	1.092e-14	26.96
466	60	1370	1.1e-14	27.17
467	60	1390	1.107e-14	27.34
468	60	1410	1.112e-14	27.46
469	60	1430	1.115e-14	27.52
470	60	1450	1.115e-14	27.52
471	60	1470	1.113e-14	27.48
472	60	1490	1.107e-14	27.34
473	65	650	2.036e-14	39.54
474	65	670	2.079e-14	40.37
475	65	690	2.118e-14	41.13
476	65	710	2.153e-14	41.82
477	65	730	2.181e-14	42.36
478	65	750	2.193e-14	42.58
479	65	770	2.181e-14	42.36
480	65	790	2.14e-14	41.55
481	65	810	2.067e-14	40.15
482	65	830	1.969e-14	38.25
483	65	850	1.858e-14	36.08
484	65	870	1.742e-14	33.82
485	65	890	1.633e-14	31.72
486	65	910	1.538e-14	29.87
487	65	930	1.457e-14	28.31
488	65	950	1.392e-14	27.03
489	65	970	1.341e-14	26.05
490	65	990	1.302e-14	25.29
491	65	1010	1.273e-14	24.73
492	65	1030	1.254e-14	24.35
493	65	1050	1.241e-14	24.11
494	65	1070	1.234e-14	23.97
495	65	1090	1.232e-14	23.93
496	65	1110	1.234e-14	23.97
497	65	1130	1.24e-14	24.08
498	65	1150	1.249e-14	24.26
499	65	1170	1.261e-14	24.48
500	65	1190	1.273e-14	24.73
501	65	1210	1.288e-14	25.02
502	65	1230	1.304e-14	25.33
503	65	1250	1.321e-14	25.65
504	65	1270	1.337e-14	25.96
505	65	1290	1.354e-14	26.29
506	65	1310	1.369e-14	26.58
507	65	1330	1.384e-14	26.88
508	65	1350	1.398e-14	27.14
509	65	1370	1.409e-14	27.37
510	65	1390	1.418e-14	27.55
511	65	1410	1.424e-14	27.66
512	65	1430	1.429e-14	27.75
513	65	1450	1.43e-14	27.77
514	65	1470	1.428e-14	27.72
515	65	1490	1.422e-14	27.61
516	70	650	2.408e-14	37.44
517	70	670	2.463e-14	38.29
518	70	690	2.514e-14	39.1
519	70	710	2.563e-14	39.85
520	70	730	2.605e-14	40.5
521	70	750	2.629e-14	40.88
522	70	770	2.631e-14	40.9
523	70	790	2.598e-14	40.39
524	70	810	2.53e-14	39.34
525	70	830	2.43e-14	37.78
526	70	850	2.307e-14	35.88
527	70	870	2.178e-14	33.87
528	70	890	2.052e-14	31.9
529	70	910	1.938e-14	30.14
530	70	930	1.84e-14	28.62
531	70	950	1.76e-14	27.37
532	70	970	1.695e-14	26.36
533	70	990	1.647e-14	25.6
534	70	1010	1.609e-14	25.02
535	70	1030	1.583e-14	24.62
536	70	1050	1.566e-14	24.35
537	70	1070	1.556e-14	24.19
538	70	1090	1.553e-14	24.15
539	70	1110	1.555e-14	24.17
540	70	1130	1.562e-14	24.28
541	70	1150	1.572e-14	24.44
542	70	1170	1.585e-14	24.64
543	70	1190	1.601e-14	24.89
544	70	1210	1.619e-14	25.18
545	70	1230	1.638e-14	25.47
546	70	1250	1.658e-14	25.78
547	70	1270	1.678e-14	26.09
548	70	1290	1.7e-14	26.43
549	70	1310	1.718e-14	26.72
550	70	1330	1.737e-14	27.01
551	70	1350	1.754e-14	27.28
552	70	1370	1.769e-14	27.5
553	70	1390	1.782e-14	27.7
554	70	1410	1.79e-14	27.84
555	70	1430	1.796e-14	27.93
556	70	1450	1.799e-14	27.97
557	70	1470	1.796e-14	27.93
558	70	1490	1.79e-14	27.84
559	75	650	2.794e-14	35.32
560	75	670	2.859e-14	36.15
561	75	690	2.923e-14	36.95
562	75	710	2.986e-14	37.75
563	75	730	3.041e-14	38.45
564	75	750	3.082e-14	38.96
565	75	770	3.098e-14	39.16
566	75	790	3.08e-14	38.94
567	75	810	3.022e-14	38.2
568	75	830	2.925e-14	36.97
569	75	850	2.801e-14	35.41
570	75	870	2.661e-14	33.64
571	75	890	2.522e-14	31.88
572	75	910	2.393e-14	30.25
573	75	930	2.278e-14	28.8
574	75	950	2.181e-14	27.57
575	75	970	2.105e-14	26.61
576	75	990	2.043e-14	25.83
577	75	1010	1.997e-14	25.24
578	75	1030	1.963e-14	24.82
579	75	1050	1.942e-14	24.55
580	75	1070	1.928e-14	24.37
581	75	1090	1.923e-14	24.31
582	75	1110	1.924e-14	24.33
583	75	1130	1.931e-14	24.42
584	75	1150	1.942e-14	24.55
585	75	1170	1.958e-14	24.75
586	75	1190	1.977e-14	25
587	75	1210	1.999e-14	25.27
588	75	1230	2.022e-14	25.56
589	75	1250	2.046e-14	25.87
590	75	1270	2.071e-14	26.18
591	75	1290	2.096e-14	26.5
592	75	1310	2.121e-14	26.81
593	75	1330	2.144e-14	27.1
594	75	1350	2.167e-14	27.39
595	75	1370	2.184e-14	27.61
596	75	1390	2.2e-14	27.81
597	75	1410	2.212e-14	27.97
598	75	1430	2.221e-14	28.08
599	75	1450	2.225e-14	28.13
600	75	1470	2.225e-14	28.13
601	75	1490	2.218e-14	28.04
602	80	650	3.191e-14	33.24
603	80	670	3.266e-14	34.02
604	80	690	3.341e-14	34.81
605	80	710	3.416e-14	35.59
606	80	730	3.485e-14	36.3
607	80	750	3.541e-14	36.88
608	80	770	3.575e-14	37.24
609	80	790	3.573e-14	37.22
610	80	810	3.53e-14	36.77
611	80	830	3.446e-14	35.9
612	80	850	3.326e-14	34.65
613	80	870	3.185e-14	33.18
614	80	890	3.037e-14	31.63
615	80	910	2.895e-14	30.16
616	80	930	2.767e-14	28.82
617	80	950	2.655e-14	27.66
618	80	970	2.565e-14	26.72
619	80	990	2.492e-14	25.96
620	80	1010	2.436e-14	25.38
621	80	1030	2.396e-14	24.95
622	80	1050	2.368e-14	24.66
623	80	1070	2.351e-14	24.48
624	80	1090	2.342e-14	24.4
625	80	1110	2.342e-14	24.4
626	80	1130	2.351e-14	24.48
627	80	1150	2.363e-14	24.62
628	80	1170	2.381e-14	24.8
629	80	1190	2.404e-14	25.04
630	80	1210	2.428e-14	25.29
631	80	1230	2.456e-14	25.58
632	80	1250	2.486e-14	25.89
633	80	1270	2.516e-14	26.21
634	80	1290	2.546e-14	26.52
635	80	1310	2.578e-14	26.85
636	80	1330	2.606e-14	27.14
637	80	1350	2.631e-14	27.41
638	80	1370	2.657e-14	27.68
639	80	1390	2.677e-14	27.88
640	80	1410	2.694e-14	28.06
641	80	1430	2.704e-14	28.17
642	80	1450	2.711e-14	28.24
643	80	1470	2.713e-14	28.26
644	80	1490	2.707e-14	28.19
645	85	650	3.601e-14	31.28
646	85	670	3.684e-14	31.99
647	85	690	3.766e-14	32.71
648	85	710	3.851e-14	33.44
649	85	730	3.933e-14	34.16
650	85	750	4.003e-14	34.76
651	85	770	4.054e-14	35.21
652	85	790	4.07e-14	35.34
653	85	810	4.046e-14	35.14
654	85	830	3.98e-14	34.56
655	85	850	3.874e-14	33.64
656	85	870	3.738e-14	32.46
657	85	890	3.589e-14	31.16
658	85	910	3.439e-14	29.87
659	85	930	3.3e-14	28.66
660	85	950	3.177e-14	27.59
661	85	970	3.074e-14	26.7
662	85	990	2.989e-14	25.96
663	85	1010	2.925e-14	25.4
664	85	1030	2.876e-14	24.98
665	85	1050	2.843e-14	24.69
666	85	1070	2.822e-14	24.51
667	85	1090	2.812e-14	24.42
668	85	1110	2.812e-14	24.42
669	85	1130	2.819e-14	24.48
670	85	1150	2.832e-14	24.6
671	85	1170	2.853e-14	24.78
672	85	1190	2.879e-14	25
673	85	1210	2.909e-14	25.27
674	85	1230	2.943e-14	25.56
675	85	1250	2.976e-14	25.85
676	85	1270	3.012e-14	26.16
677	85	1290	3.051e-14	26.5
678	85	1310	3.087e-14	26.81
679	85	1330	3.123e-14	27.12
680	85	1350	3.154e-14	27.39
681	85	1370	3.185e-14	27.66
682	85	1390	3.21e-14	27.88
683	85	1410	3.234e-14	28.08
684	85	1430	3.249e-14	28.22
685	85	1450	3.259e-14	28.31
686	85	1470	3.262e-14	28.33
687	85	1490	3.259e-14	28.31
688	90	650	4.025e-14	29.44
689	90	670	4.113e-14	30.09
690	90	690	4.202e-14	30.74
691	90	710	4.296e-14	31.43
692	90	730	4.385e-14	32.08
693	90	750	4.467e-14	32.68
694	90	770	4.532e-14	33.15
695	90	790	4.565e-14	33.4
696	90	810	4.565e-14	33.4
697	90	830	4.516e-14	33.04
698	90	850	4.431e-14	32.42
699	90	870	4.309e-14	31.52
700	90	890	4.165e-14	30.47
701	90	910	4.016e-14	29.38
702	90	930	3.872e-14	28.33
703	90	950	3.741e-14	27.37
704	90	970	3.628e-14	26.54
705	90	990	3.533e-14	25.85
706	90	1010	3.46e-14	25.31
707	90	1030	3.405e-14	24.91
708	90	1050	3.365e-14	24.62
709	90	1070	3.341e-14	24.44
710	90	1090	3.328e-14	24.35
711	90	1110	3.325e-14	24.33
712	90	1130	3.335e-14	24.4
713	90	1150	3.35e-14	24.51
714	90	1170	3.374e-14	24.69
715	90	1190	3.405e-14	24.91
716	90	1210	3.438e-14	25.16
717	90	1230	3.478e-14	25.45
718	90	1250	3.518e-14	25.74
719	90	1270	3.561e-14	26.05
720	90	1290	3.606e-14	26.38
721	90	1310	3.649e-14	26.7
722	90	1330	3.692e-14	27.01
723	90	1350	3.732e-14	27.3
724	90	1370	3.768e-14	27.57
725	90	1390	3.802e-14	27.81
726	90	1410	3.829e-14	28.01
727	90	1430	3.851e-14	28.17
728	90	1450	3.866e-14	28.28
729	90	1470	3.875e-14	28.35
730	90	1490	3.875e-14	28.35
731	95	650	4.464e-14	27.77
732	95	670	4.557e-14	28.35
733	95	690	4.651e-14	28.93
734	95	710	4.748e-14	29.53
735	95	730	4.845e-14	30.14
736	95	750	4.935e-14	30.7
737	95	770	5.01e-14	31.16
738	95	790	5.06e-14	31.48
739	95	810	5.075e-14	31.57
740	95	830	5.053e-14	31.43
741	95	850	4.988e-14	31.03
742	95	870	4.888e-14	30.41
743	95	890	4.759e-14	29.6
744	95	910	4.618e-14	28.73
745	95	930	4.471e-14	27.81
746	95	950	4.338e-14	26.99
747	95	970	4.216e-14	26.23
748	95	990	4.116e-14	25.6
749	95	1010	4.037e-14	25.11
750	95	1030	3.976e-14	24.73
751	95	1050	3.929e-14	24.44
752	95	1070	3.904e-14	24.28
753	95	1090	3.889e-14	24.19
754	95	1110	3.886e-14	24.17
755	95	1130	3.897e-14	24.24
756	95	1150	3.915e-14	24.35
757	95	1170	3.94e-14	24.51
758	95	1190	3.976e-14	24.73
759	95	1210	4.015e-14	24.98
760	95	1230	4.058e-14	25.24
761	95	1250	4.109e-14	25.56
762	95	1270	4.159e-14	25.87
763	95	1290	4.209e-14	26.18
764	95	1310	4.263e-14	26.52
765	95	1330	4.313e-14	26.83
766	95	1350	4.36e-14	27.12
767	95	1370	4.407e-14	27.41
768	95	1390	4.446e-14	27.66
769	95	1410	4.482e-14	27.88
770	95	1430	4.511e-14	28.06
771	95	1450	4.532e-14	28.19
772	95	1470	4.547e-14	28.28
773	95	1490	4.55e-14	28.31
774	100	650	4.926e-14	26.27
775	100	670	5.018e-14	26.76
776	100	690	5.119e-14	27.3
777	100	710	5.215e-14	27.81
778	100	730	5.316e-14	28.35
779	100	750	5.412e-14	28.86
780	100	770	5.492e-14	29.29
781	100	790	5.55e-14	29.6
782	100	810	5.584e-14	29.78
783	100	830	5.584e-14	29.78
784	100	850	5.542e-14	29.56
785	100	870	5.466e-14	29.15
786	100	890	5.357e-14	28.57
787	100	910	5.232e-14	27.9
788	100	930	5.094e-14	27.17
789	100	950	4.96e-14	26.45
790	100	970	4.838e-14	25.8
791	100	990	4.733e-14	25.24
792	100	1010	4.65e-14	24.8
793	100	1030	4.583e-14	24.44
794	100	1050	4.532e-14	24.17
795	100	1070	4.503e-14	24.02
796	100	1090	4.486e-14	23.93
797	100	1110	4.486e-14	23.93
798	100	1130	4.499e-14	23.99
799	100	1150	4.52e-14	24.11
800	100	1170	4.549e-14	24.26
801	100	1190	4.587e-14	24.46
802	100	1210	4.633e-14	24.71
803	100	1230	4.683e-14	24.98
804	100	1250	4.738e-14	25.27
805	100	1270	4.796e-14	25.58
806	100	1290	4.859e-14	25.91
807	100	1310	4.918e-14	26.23
808	100	1330	4.98e-14	26.56
809	100	1350	5.039e-14	26.88
810	100	1370	5.094e-14	27.17
811	100	1390	5.144e-14	27.43
812	100	1410	5.19e-14	27.68
813	100	1430	5.228e-14	27.88
814	100	1450	5.257e-14	28.04
815	100	1470	5.274e-14	28.13
816	100	1490	5.286e-14	28.19

## Sheet: TiN
	R (nm)	Wavelength (nm)	σ_abs (m^2)	ΔT (K)
0	10	650	1.004e-16	53.53
1	10	670	8.863e-17	47.27
2	10	690	7.858e-17	41.91
3	10	710	6.991e-17	37.29
4	10	730	6.237e-17	33.26
5	10	750	5.596e-17	29.85
6	10	770	5.043e-17	26.9
7	10	790	4.549e-17	24.26
8	10	810	4.123e-17	21.99
9	10	830	3.771e-17	20.11
10	10	850	3.542e-17	18.89
11	10	870	3.324e-17	17.73
12	10	890	3.129e-17	16.69
13	10	910	2.952e-17	15.74
14	10	930	2.786e-17	14.86
15	10	950	2.629e-17	14.02
16	10	970	2.489e-17	13.27
17	10	990	2.359e-17	12.58
18	10	1010	2.237e-17	11.93
19	10	1030	2.123e-17	11.32
20	10	1050	2.016e-17	10.75
21	10	1070	1.917e-17	10.23
22	10	1090	1.825e-17	9.731
23	10	1110	1.738e-17	9.269
24	10	1130	1.657e-17	8.838
25	10	1150	1.581e-17	8.431
26	10	1170	1.51e-17	8.051
27	10	1190	1.443e-17	7.694
28	10	1210	1.379e-17	7.357
29	10	1230	1.32e-17	7.039
30	10	1250	1.266e-17	6.753
31	10	1270	1.218e-17	6.494
32	10	1290	1.172e-17	6.249
33	10	1310	1.128e-17	6.014
34	10	1330	1.086e-17	5.793
35	10	1350	1.046e-17	5.581
36	10	1370	1.009e-17	5.38
37	10	1390	9.726e-18	5.187
38	10	1410	9.387e-18	5.006
39	10	1430	9.056e-18	4.83
40	10	1450	8.746e-18	4.665
41	10	1470	8.445e-18	4.504
42	10	1490	8.16e-18	4.352
43	15	650	3.514e-16	55.54
44	15	670	3.1e-16	48.99
45	15	690	2.747e-16	43.41
46	15	710	2.441e-16	38.58
47	15	730	2.177e-16	34.4
48	15	750	1.952e-16	30.85
49	15	770	1.757e-16	27.77
50	15	790	1.585e-16	25.04
51	15	810	1.436e-16	22.7
52	15	830	1.313e-16	20.75
53	15	850	1.232e-16	19.47
54	15	870	1.156e-16	18.26
55	15	890	1.087e-16	17.18
56	15	910	1.025e-16	16.2
57	15	930	9.673e-17	15.29
58	15	950	9.124e-17	14.42
59	15	970	8.635e-17	13.65
60	15	990	8.181e-17	12.93
61	15	1010	7.757e-17	12.26
62	15	1030	7.36e-17	11.63
63	15	1050	6.991e-17	11.05
64	15	1070	6.646e-17	10.5
65	15	1090	6.325e-17	9.995
66	15	1110	6.024e-17	9.519
67	15	1130	5.743e-17	9.075
68	15	1150	5.478e-17	8.657
69	15	1170	5.232e-17	8.268
70	15	1190	4.999e-17	7.899
71	15	1210	4.781e-17	7.555
72	15	1230	4.576e-17	7.232
73	15	1250	4.39e-17	6.937
74	15	1270	4.221e-17	6.671
75	15	1290	4.06e-17	6.416
76	15	1310	3.909e-17	6.177
77	15	1330	3.765e-17	5.949
78	15	1350	3.626e-17	5.73
79	15	1370	3.496e-17	5.525
80	15	1390	3.372e-17	5.328
81	15	1410	3.253e-17	5.14
82	15	1430	3.14e-17	4.962
83	15	1450	3.032e-17	4.792
84	15	1470	2.929e-17	4.629
85	15	1490	2.83e-17	4.473
86	20	650	8.733e-16	58.22
87	20	670	7.701e-16	51.34
88	20	690	6.819e-16	45.46
89	20	710	6.055e-16	40.37
90	20	730	5.395e-16	35.97
91	20	750	4.832e-16	32.21
92	20	770	4.35e-16	29
93	20	790	3.921e-16	26.14
94	20	810	3.549e-16	23.66
95	20	830	3.243e-16	21.62
96	20	850	3.041e-16	20.27
97	20	870	2.85e-16	19
98	20	890	2.68e-16	17.87
99	20	910	2.525e-16	16.83
100	20	930	2.381e-16	15.87
101	20	950	2.245e-16	14.97
102	20	970	2.124e-16	14.16
103	20	990	2.011e-16	13.41
104	20	1010	1.906e-16	12.71
105	20	1030	1.809e-16	12.06
106	20	1050	1.717e-16	11.45
107	20	1070	1.632e-16	10.88
108	20	1090	1.553e-16	10.35
109	20	1110	1.479e-16	9.861
110	20	1130	1.41e-16	9.401
111	20	1150	1.345e-16	8.97
112	20	1170	1.285e-16	8.565
113	20	1190	1.228e-16	8.185
114	20	1210	1.174e-16	7.828
115	20	1230	1.124e-16	7.493
116	20	1250	1.078e-16	7.189
117	20	1270	1.037e-16	6.912
118	20	1290	9.973e-17	6.648
119	20	1310	9.601e-17	6.4
120	20	1330	9.245e-17	6.164
121	20	1350	8.907e-17	5.938
122	20	1370	8.589e-17	5.726
123	20	1390	8.284e-17	5.523
124	20	1410	7.992e-17	5.328
125	20	1430	7.714e-17	5.143
126	20	1450	7.449e-17	4.966
127	20	1470	7.195e-17	4.796
128	20	1490	6.953e-17	4.636
129	25	650	1.801e-15	61.46
130	25	670	1.588e-15	54.2
131	25	690	1.406e-15	47.99
132	25	710	1.247e-15	42.58
133	25	730	1.111e-15	37.91
134	25	750	9.948e-16	33.96
135	25	770	8.94e-16	30.52
136	25	790	8.057e-16	27.5
137	25	810	7.291e-16	24.89
138	25	830	6.656e-16	22.72
139	25	850	6.237e-16	21.29
140	25	870	5.841e-16	19.94
141	25	890	5.487e-16	18.73
142	25	910	5.166e-16	17.63
143	25	930	4.868e-16	16.62
144	25	950	4.587e-16	15.66
145	25	970	4.337e-16	14.8
146	25	990	4.106e-16	14.02
147	25	1010	3.89e-16	13.28
148	25	1030	3.689e-16	12.59
149	25	1050	3.502e-16	11.95
150	25	1070	3.329e-16	11.36
151	25	1090	3.166e-16	10.81
152	25	1110	3.015e-16	10.29
153	25	1130	2.875e-16	9.812
154	25	1150	2.742e-16	9.361
155	25	1170	2.619e-16	8.938
156	25	1190	2.503e-16	8.543
157	25	1210	2.394e-16	8.17
158	25	1230	2.291e-16	7.821
159	25	1250	2.198e-16	7.504
160	25	1270	2.113e-16	7.214
161	25	1290	2.033e-16	6.939
162	25	1310	1.957e-16	6.68
163	25	1330	1.884e-16	6.432
164	25	1350	1.816e-16	6.197
165	25	1370	1.751e-16	5.976
166	25	1390	1.689e-16	5.764
167	25	1410	1.63e-16	5.563
168	25	1430	1.573e-16	5.368
169	25	1450	1.519e-16	5.185
170	25	1470	1.467e-16	5.009
171	25	1490	1.419e-16	4.843
172	30	650	3.289e-15	64.97
173	30	670	2.907e-15	57.41
174	30	690	2.575e-15	50.87
175	30	710	2.287e-15	45.17
176	30	730	2.036e-15	40.21
177	30	750	1.823e-15	36.01
178	30	770	1.638e-15	32.35
179	30	790	1.475e-15	29.13
180	30	810	1.335e-15	26.36
181	30	830	1.218e-15	24.06
182	30	850	1.139e-15	22.5
183	30	870	1.066e-15	21.06
184	30	890	1e-15	19.76
185	30	910	9.412e-16	18.59
186	30	930	8.862e-16	17.51
187	30	950	8.345e-16	16.48
188	30	970	7.886e-16	15.58
189	30	990	7.462e-16	14.74
190	30	1010	7.067e-16	13.96
191	30	1030	6.699e-16	13.23
192	30	1050	6.358e-16	12.56
193	30	1070	6.041e-16	11.93
194	30	1090	5.745e-16	11.35
195	30	1110	5.471e-16	10.81
196	30	1130	5.214e-16	10.3
197	30	1150	4.974e-16	9.825
198	30	1170	4.75e-16	9.383
199	30	1190	4.54e-16	8.967
200	30	1210	4.343e-16	8.579
201	30	1230	4.157e-16	8.212
202	30	1250	3.988e-16	7.877
203	30	1270	3.834e-16	7.573
204	30	1290	3.688e-16	7.285
205	30	1310	3.549e-16	7.01
206	30	1330	3.418e-16	6.751
207	30	1350	3.293e-16	6.505
208	30	1370	3.176e-16	6.273
209	30	1390	3.064e-16	6.052
210	30	1410	2.956e-16	5.84
211	30	1430	2.853e-16	5.636
212	30	1450	2.756e-16	5.444
213	30	1470	2.663e-16	5.261
214	30	1490	2.575e-16	5.087
215	35	650	5.496e-15	68.36
216	35	670	4.88e-15	60.7
217	35	690	4.337e-15	53.95
218	35	710	3.858e-15	47.99
219	35	730	3.437e-15	42.76
220	35	750	3.08e-15	38.31
221	35	770	2.768e-15	34.43
222	35	790	2.493e-15	31.01
223	35	810	2.252e-15	28.01
224	35	830	2.056e-15	25.58
225	35	850	1.922e-15	23.9
226	35	870	1.796e-15	22.34
227	35	890	1.684e-15	20.95
228	35	910	1.583e-15	19.69
229	35	930	1.49e-15	18.53
230	35	950	1.402e-15	17.44
231	35	970	1.324e-15	16.46
232	35	990	1.252e-15	15.57
233	35	1010	1.185e-15	14.74
234	35	1030	1.123e-15	13.97
235	35	1050	1.065e-15	13.25
236	35	1070	1.012e-15	12.59
237	35	1090	9.621e-16	11.97
238	35	1110	9.159e-16	11.39
239	35	1130	8.728e-16	10.86
240	35	1150	8.326e-16	10.36
241	35	1170	7.951e-16	9.89
242	35	1190	7.599e-16	9.452
243	35	1210	7.268e-16	9.041
244	35	1230	6.959e-16	8.657
245	35	1250	6.677e-16	8.306
246	35	1270	6.417e-16	7.982
247	35	1290	6.173e-16	7.678
248	35	1310	5.941e-16	7.39
249	35	1330	5.722e-16	7.118
250	35	1350	5.514e-16	6.858
251	35	1370	5.314e-16	6.61
252	35	1390	5.127e-16	6.378
253	35	1410	4.948e-16	6.155
254	35	1430	4.777e-16	5.942
255	35	1450	4.614e-16	5.739
256	35	1470	4.459e-16	5.547
257	35	1490	4.312e-16	5.364
258	40	650	8.517e-15	70.97
259	40	670	7.627e-15	63.56
260	40	690	6.82e-15	56.83
261	40	710	6.094e-15	50.78
262	40	730	5.447e-15	45.4
263	40	750	4.887e-15	40.73
264	40	770	4.397e-15	36.64
265	40	790	3.962e-15	33.02
266	40	810	3.584e-15	29.87
267	40	830	3.268e-15	27.23
268	40	850	3.053e-15	25.45
269	40	870	2.852e-15	23.77
270	40	890	2.672e-15	22.27
271	40	910	2.51e-15	20.91
272	40	930	2.36e-15	19.67
273	40	950	2.219e-15	18.5
274	40	970	2.095e-15	17.46
275	40	990	1.98e-15	16.5
276	40	1010	1.873e-15	15.61
277	40	1030	1.774e-15	14.78
278	40	1050	1.683e-15	14.02
279	40	1070	1.598e-15	13.31
280	40	1090	1.519e-15	12.66
281	40	1110	1.446e-15	12.05
282	40	1130	1.377e-15	11.48
283	40	1150	1.314e-15	10.95
284	40	1170	1.254e-15	10.45
285	40	1190	1.199e-15	9.991
286	40	1210	1.147e-15	9.557
287	40	1230	1.098e-15	9.151
288	40	1250	1.053e-15	8.777
289	40	1270	1.012e-15	8.436
290	40	1290	9.737e-16	8.114
291	40	1310	9.369e-16	7.808
292	40	1330	9.024e-16	7.52
293	40	1350	8.694e-16	7.245
294	40	1370	8.383e-16	6.986
295	40	1390	8.085e-16	6.738
296	40	1410	7.804e-16	6.503
297	40	1430	7.536e-16	6.28
298	40	1450	7.281e-16	6.068
299	40	1470	7.037e-16	5.864
300	40	1490	6.804e-16	5.67
301	45	650	1.231e-14	72.07
302	45	670	1.118e-14	65.41
303	45	690	1.01e-14	59.09
304	45	710	9.088e-15	53.19
305	45	730	8.172e-15	47.83
306	45	750	7.363e-15	43.09
307	45	770	6.642e-15	38.87
308	45	790	5.997e-15	35.1
309	45	810	5.432e-15	31.79
310	45	830	4.958e-15	29.02
311	45	850	4.63e-15	27.1
312	45	870	4.321e-15	25.29
313	45	890	4.046e-15	23.68
314	45	910	3.799e-15	22.24
315	45	930	3.571e-15	20.9
316	45	950	3.356e-15	19.64
317	45	970	3.166e-15	18.53
318	45	990	2.991e-15	17.51
319	45	1010	2.829e-15	16.56
320	45	1030	2.678e-15	15.68
321	45	1050	2.539e-15	14.86
322	45	1070	2.41e-15	14.11
323	45	1090	2.291e-15	13.41
324	45	1110	2.18e-15	12.76
325	45	1130	2.076e-15	12.15
326	45	1150	1.98e-15	11.59
327	45	1170	1.89e-15	11.06
328	45	1190	1.807e-15	10.57
329	45	1210	1.728e-15	10.11
330	45	1230	1.654e-15	9.682
331	45	1250	1.587e-15	9.289
332	45	1270	1.525e-15	8.927
333	45	1290	1.467e-15	8.583
334	45	1310	1.411e-15	8.259
335	45	1330	1.359e-15	7.953
336	45	1350	1.309e-15	7.663
337	45	1370	1.262e-15	7.388
338	45	1390	1.218e-15	7.129
339	45	1410	1.176e-15	6.881
340	45	1430	1.135e-15	6.644
341	45	1450	1.097e-15	6.418
342	45	1470	1.06e-15	6.204
343	45	1490	1.025e-15	6.001
344	50	650	1.662e-14	70.93
345	50	670	1.537e-14	65.57
346	50	690	1.41e-14	60.14
347	50	710	1.284e-14	54.8
348	50	730	1.166e-14	49.73
349	50	750	1.057e-14	45.1
350	50	770	9.587e-15	40.9
351	50	790	8.692e-15	37.08
352	50	810	7.891e-15	33.67
353	50	830	7.215e-15	30.78
354	50	850	6.744e-15	28.77
355	50	870	6.294e-15	26.85
356	50	890	5.896e-15	25.16
357	50	910	5.534e-15	23.61
358	50	930	5.202e-15	22.2
359	50	950	4.888e-15	20.86
360	50	970	4.61e-15	19.67
361	50	990	4.354e-15	18.58
362	50	1010	4.116e-15	17.56
363	50	1030	3.896e-15	16.62
364	50	1050	3.692e-15	15.75
365	50	1070	3.503e-15	14.95
366	50	1090	3.329e-15	14.2
367	50	1110	3.167e-15	13.51
368	50	1130	3.016e-15	12.87
369	50	1150	2.876e-15	12.27
370	50	1170	2.745e-15	11.71
371	50	1190	2.623e-15	11.19
372	50	1210	2.509e-15	10.7
373	50	1230	2.402e-15	10.25
374	50	1250	2.304e-15	9.83
375	50	1270	2.214e-15	9.445
376	50	1290	2.128e-15	9.081
377	50	1310	2.048e-15	8.737
378	50	1330	1.972e-15	8.413
379	50	1350	1.9e-15	8.107
380	50	1370	1.832e-15	7.815
381	50	1390	1.767e-15	7.54
382	50	1410	1.705e-15	7.276
383	50	1430	1.647e-15	7.026
384	50	1450	1.591e-15	6.789
385	50	1470	1.538e-15	6.564
386	50	1490	1.488e-15	6.349
387	55	650	2.1e-14	67.33
388	55	670	1.984e-14	63.6
389	55	690	1.854e-14	59.45
390	55	710	1.717e-14	55.05
391	55	730	1.58e-14	50.65
392	55	750	1.448e-14	46.42
393	55	770	1.325e-14	42.47
394	55	790	1.208e-14	38.74
395	55	810	1.103e-14	35.34
396	55	830	1.012e-14	32.44
397	55	850	9.471e-15	30.36
398	55	870	8.858e-15	28.39
399	55	890	8.307e-15	26.63
400	55	910	7.805e-15	25.02
401	55	930	7.331e-15	23.5
402	55	950	6.893e-15	22.1
403	55	970	6.501e-15	20.84
404	55	990	6.14e-15	19.68
405	55	1010	5.804e-15	18.6
406	55	1030	5.492e-15	17.6
407	55	1050	5.204e-15	16.68
408	55	1070	4.937e-15	15.83
409	55	1090	4.69e-15	15.03
410	55	1110	4.461e-15	14.3
411	55	1130	4.248e-15	13.62
412	55	1150	4.049e-15	12.98
413	55	1170	3.864e-15	12.39
414	55	1190	3.692e-15	11.84
415	55	1210	3.531e-15	11.32
416	55	1230	3.381e-15	10.84
417	55	1250	3.243e-15	10.39
418	55	1270	3.115e-15	9.986
419	55	1290	2.995e-15	9.6
420	55	1310	2.881e-15	9.235
421	55	1330	2.774e-15	8.891
422	55	1350	2.673e-15	8.567
423	55	1370	2.576e-15	8.259
424	55	1390	2.485e-15	7.967
425	55	1410	2.399e-15	7.69
426	55	1430	2.317e-15	7.426
427	55	1450	2.238e-15	7.176
428	55	1470	2.164e-15	6.937
429	55	1490	2.093e-15	6.709
430	60	650	2.497e-14	61.66
431	60	670	2.413e-14	59.58
432	60	690	2.303e-14	56.86
433	60	710	2.174e-14	53.68
434	60	730	2.034e-14	50.22
435	60	750	1.891e-14	46.69
436	60	770	1.75e-14	43.21
437	60	790	1.612e-14	39.81
438	60	810	1.482e-14	36.59
439	60	830	1.368e-14	33.78
440	60	850	1.286e-14	31.75
441	60	870	1.206e-14	29.78
442	60	890	1.134e-14	27.99
443	60	910	1.067e-14	26.34
444	60	930	1.003e-14	24.78
445	60	950	9.446e-15	23.32
446	60	970	8.91e-15	22
447	60	990	8.419e-15	20.79
448	60	1010	7.961e-15	19.66
449	60	1030	7.534e-15	18.6
450	60	1050	7.139e-15	17.63
451	60	1070	6.773e-15	16.72
452	60	1090	6.434e-15	15.89
453	60	1110	6.118e-15	15.11
454	60	1130	5.826e-15	14.38
455	60	1150	5.553e-15	13.71
456	60	1170	5.299e-15	13.08
457	60	1190	5.062e-15	12.5
458	60	1210	4.841e-15	11.95
459	60	1230	4.634e-15	11.44
460	60	1250	4.444e-15	10.97
461	60	1270	4.269e-15	10.54
462	60	1290	4.103e-15	10.13
463	60	1310	3.948e-15	9.747
464	60	1330	3.8e-15	9.383
465	60	1350	3.661e-15	9.039
466	60	1370	3.529e-15	8.713
467	60	1390	3.404e-15	8.404
468	60	1410	3.285e-15	8.112
469	60	1430	3.172e-15	7.832
470	60	1450	3.065e-15	7.569
471	60	1470	2.963e-15	7.316
472	60	1490	2.866e-15	7.077
473	65	650	2.824e-14	54.85
474	65	670	2.783e-14	54.04
475	65	690	2.71e-14	52.63
476	65	710	2.61e-14	50.69
477	65	730	2.487e-14	48.3
478	65	750	2.352e-14	45.69
479	65	770	2.21e-14	42.92
480	65	790	2.061e-14	40.03
481	65	810	1.915e-14	37.2
482	65	830	1.783e-14	34.63
483	65	850	1.685e-14	32.73
484	65	870	1.589e-14	30.85
485	65	890	1.499e-14	29.11
486	65	910	1.415e-14	27.48
487	65	930	1.336e-14	25.94
488	65	950	1.258e-14	24.44
489	65	970	1.189e-14	23.1
490	65	990	1.125e-14	21.85
491	65	1010	1.065e-14	20.68
492	65	1030	1.008e-14	19.58
493	65	1050	9.559e-15	18.56
494	65	1070	9.072e-15	17.62
495	65	1090	8.618e-15	16.74
496	65	1110	8.197e-15	15.92
497	65	1130	7.805e-15	15.16
498	65	1150	7.44e-15	14.45
499	65	1170	7.1e-15	13.79
500	65	1190	6.782e-15	13.17
501	65	1210	6.486e-15	12.6
502	65	1230	6.207e-15	12.05
503	65	1250	5.952e-15	11.56
504	65	1270	5.716e-15	11.1
505	65	1290	5.494e-15	10.67
506	65	1310	5.285e-15	10.26
507	65	1330	5.087e-15	9.879
508	65	1350	4.9e-15	9.517
509	65	1370	4.723e-15	9.173
510	65	1390	4.555e-15	8.847
511	65	1410	4.397e-15	8.538
512	65	1430	4.246e-15	8.246
513	65	1450	4.102e-15	7.967
514	65	1470	3.966e-15	7.703
515	65	1490	3.836e-15	7.45
516	70	650	3.08e-14	47.9
517	70	670	3.078e-14	47.85
518	70	690	3.047e-14	47.38
519	70	710	2.988e-14	46.47
520	70	730	2.901e-14	45.1
521	70	750	2.792e-14	43.41
522	70	770	2.665e-14	41.44
523	70	790	2.524e-14	39.25
524	70	810	2.376e-14	36.95
525	70	830	2.237e-14	34.78
526	70	850	2.132e-14	33.15
527	70	870	2.024e-14	31.48
528	70	890	1.922e-14	29.89
529	70	910	1.823e-14	28.35
530	70	930	1.727e-14	26.85
531	70	950	1.634e-14	25.4
532	70	970	1.547e-14	24.06
533	70	990	1.467e-14	22.81
534	70	1010	1.391e-14	21.62
535	70	1030	1.319e-14	20.5
536	70	1050	1.251e-14	19.46
537	70	1070	1.188e-14	18.48
538	70	1090	1.13e-14	17.57
539	70	1110	1.075e-14	16.72
540	70	1130	1.024e-14	15.92
541	70	1150	9.763e-15	15.18
542	70	1170	9.317e-15	14.49
543	70	1190	8.901e-15	13.84
544	70	1210	8.511e-15	13.23
545	70	1230	8.146e-15	12.67
546	70	1250	7.812e-15	12.15
547	70	1270	7.501e-15	11.66
548	70	1290	7.21e-15	11.21
549	70	1310	6.934e-15	10.78
550	70	1330	6.674e-15	10.38
551	70	1350	6.428e-15	9.995
552	70	1370	6.195e-15	9.633
553	70	1390	5.975e-15	9.291
554	70	1410	5.766e-15	8.965
555	70	1430	5.567e-15	8.657
556	70	1450	5.379e-15	8.364
557	70	1470	5.201e-15	8.087
558	70	1490	5.03e-15	7.821
559	75	650	3.289e-14	41.58
560	75	670	3.31e-14	41.84
561	75	690	3.313e-14	41.89
562	75	710	3.294e-14	41.64
563	75	730	3.248e-14	41.06
564	75	750	3.176e-14	40.15
565	75	770	3.08e-14	38.94
566	75	790	2.964e-14	37.46
567	75	810	2.833e-14	35.81
568	75	830	2.7e-14	34.14
569	75	850	2.601e-14	32.88
570	75	870	2.493e-14	31.52
571	75	890	2.386e-14	30.16
572	75	910	2.278e-14	28.8
573	75	930	2.17e-14	27.43
574	75	950	2.062e-14	26.07
575	75	970	1.963e-14	24.82
576	75	990	1.866e-14	23.59
577	75	1010	1.774e-14	22.43
578	75	1030	1.686e-14	21.32
579	75	1050	1.603e-14	20.27
580	75	1070	1.525e-14	19.28
581	75	1090	1.451e-14	18.35
582	75	1110	1.382e-14	17.47
583	75	1130	1.317e-14	16.65
584	75	1150	1.257e-14	15.89
585	75	1170	1.2e-14	15.17
586	75	1190	1.146e-14	14.49
587	75	1210	1.097e-14	13.86
588	75	1230	1.05e-14	13.27
589	75	1250	1.007e-14	12.72
590	75	1270	9.666e-15	12.22
591	75	1290	9.29e-15	11.74
592	75	1310	8.935e-15	11.3
593	75	1330	8.599e-15	10.87
594	75	1350	8.281e-15	10.47
595	75	1370	7.98e-15	10.09
596	75	1390	7.698e-15	9.731
597	75	1410	7.427e-15	9.39
598	75	1430	7.171e-15	9.066
599	75	1450	6.929e-15	8.76
600	75	1470	6.697e-15	8.467
601	75	1490	6.478e-15	8.19
602	80	650	3.479e-14	36.24
603	80	670	3.504e-14	36.5
604	80	690	3.526e-14	36.73
605	80	710	3.534e-14	36.82
606	80	730	3.524e-14	36.7
607	80	750	3.489e-14	36.35
608	80	770	3.434e-14	35.77
609	80	790	3.352e-14	34.92
610	80	810	3.249e-14	33.85
611	80	830	3.14e-14	32.71
612	80	850	3.06e-14	31.88
613	80	870	2.966e-14	30.9
614	80	890	2.863e-14	29.82
615	80	910	2.758e-14	28.73
616	80	930	2.649e-14	27.59
617	80	950	2.533e-14	26.38
618	80	970	2.423e-14	25.24
619	80	990	2.316e-14	24.13
620	80	1010	2.211e-14	23.03
621	80	1030	2.108e-14	21.96
622	80	1050	2.01e-14	20.94
623	80	1070	1.916e-14	19.96
624	80	1090	1.827e-14	19.03
625	80	1110	1.743e-14	18.16
626	80	1130	1.663e-14	17.33
627	80	1150	1.588e-14	16.55
628	80	1170	1.518e-14	15.81
629	80	1190	1.451e-14	15.12
630	80	1210	1.388e-14	14.46
631	80	1230	1.33e-14	13.85
632	80	1250	1.275e-14	13.29
633	80	1270	1.225e-14	12.76
634	80	1290	1.177e-14	12.26
635	80	1310	1.133e-14	11.8
636	80	1330	1.09e-14	11.35
637	80	1350	1.05e-14	10.94
638	80	1370	1.012e-14	10.54
639	80	1390	9.756e-15	10.16
640	80	1410	9.415e-15	9.807
641	80	1430	9.089e-15	9.468
642	80	1450	8.78e-15	9.146
643	80	1470	8.489e-15	8.842
644	80	1490	8.21e-15	8.552
645	85	650	3.681e-14	31.97
646	85	670	3.694e-14	32.08
647	85	690	3.715e-14	32.26
648	85	710	3.733e-14	32.42
649	85	730	3.743e-14	32.51
650	85	750	3.74e-14	32.48
651	85	770	3.717e-14	32.28
652	85	790	3.673e-14	31.9
653	85	810	3.607e-14	31.32
654	85	830	3.529e-14	30.65
655	85	850	3.481e-14	30.23
656	85	870	3.411e-14	29.62
657	85	890	3.331e-14	28.93
658	85	910	3.239e-14	28.13
659	85	930	3.136e-14	27.23
660	85	950	3.025e-14	26.27
661	85	970	2.915e-14	25.31
662	85	990	2.801e-14	24.33
663	85	1010	2.688e-14	23.35
664	85	1030	2.575e-14	22.36
665	85	1050	2.466e-14	21.42
666	85	1070	2.359e-14	20.49
667	85	1090	2.256e-14	19.59
668	85	1110	2.157e-14	18.73
669	85	1130	2.062e-14	17.91
670	85	1150	1.973e-14	17.13
671	85	1170	1.887e-14	16.39
672	85	1190	1.806e-14	15.69
673	85	1210	1.73e-14	15.02
674	85	1230	1.658e-14	14.4
675	85	1250	1.591e-14	13.82
676	85	1270	1.529e-14	13.28
677	85	1290	1.47e-14	12.77
678	85	1310	1.414e-14	12.28
679	85	1330	1.361e-14	11.82
680	85	1350	1.311e-14	11.39
681	85	1370	1.264e-14	10.98
682	85	1390	1.219e-14	10.58
683	85	1410	1.176e-14	10.21
684	85	1430	1.135e-14	9.861
685	85	1450	1.097e-14	9.526
686	85	1470	1.06e-14	9.206
687	85	1490	1.025e-14	8.905
688	90	650	3.927e-14	28.73
689	90	670	3.909e-14	28.6
690	90	690	3.909e-14	28.6
691	90	710	3.921e-14	28.68
692	90	730	3.936e-14	28.8
693	90	750	3.945e-14	28.86
694	90	770	3.945e-14	28.86
695	90	790	3.933e-14	28.77
696	90	810	3.899e-14	28.53
697	90	830	3.857e-14	28.22
698	90	850	3.845e-14	28.13
699	90	870	3.808e-14	27.86
700	90	890	3.756e-14	27.48
701	90	910	3.689e-14	26.99
702	90	930	3.609e-14	26.41
703	90	950	3.512e-14	25.69
704	90	970	3.411e-14	24.95
705	90	990	3.304e-14	24.17
706	90	1010	3.191e-14	23.35
707	90	1030	3.075e-14	22.5
708	90	1050	2.959e-14	21.65
709	90	1070	2.843e-14	20.8
710	90	1090	2.729e-14	19.97
711	90	1110	2.618e-14	19.15
712	90	1130	2.511e-14	18.37
713	90	1150	2.407e-14	17.61
714	90	1170	2.308e-14	16.88
715	90	1190	2.212e-14	16.19
716	90	1210	2.122e-14	15.52
717	90	1230	2.036e-14	14.89
718	90	1250	1.955e-14	14.3
719	90	1270	1.88e-14	13.76
720	90	1290	1.809e-14	13.23
721	90	1310	1.741e-14	12.74
722	90	1330	1.677e-14	12.27
723	90	1350	1.615e-14	11.82
724	90	1370	1.557e-14	11.39
725	90	1390	1.502e-14	10.99
726	90	1410	1.45e-14	10.6
727	90	1430	1.399e-14	10.24
728	90	1450	1.352e-14	9.892
729	90	1470	1.307e-14	9.562
730	90	1490	1.264e-14	9.247
731	95	650	4.231e-14	26.32
732	95	670	4.17e-14	25.94
733	95	690	4.134e-14	25.71
734	95	710	4.119e-14	25.62
735	95	730	4.123e-14	25.65
736	95	750	4.134e-14	25.71
737	95	770	4.141e-14	25.76
738	95	790	4.144e-14	25.78
739	95	810	4.137e-14	25.74
740	95	830	4.126e-14	25.67
741	95	850	4.144e-14	25.78
742	95	870	4.144e-14	25.78
743	95	890	4.126e-14	25.67
744	95	910	4.094e-14	25.47
745	95	930	4.04e-14	25.13
746	95	950	3.968e-14	24.69
747	95	970	3.889e-14	24.19
748	95	990	3.796e-14	23.61
749	95	1010	3.696e-14	22.99
750	95	1030	3.585e-14	22.3
751	95	1050	3.471e-14	21.59
752	95	1070	3.354e-14	20.86
753	95	1090	3.235e-14	20.12
754	95	1110	3.117e-14	19.39
755	95	1130	3e-14	18.66
756	95	1150	2.885e-14	17.95
757	95	1170	2.774e-14	17.26
758	95	1190	2.666e-14	16.58
759	95	1210	2.562e-14	15.94
760	95	1230	2.462e-14	15.32
761	95	1250	2.369e-14	14.73
762	95	1270	2.28e-14	14.18
763	95	1290	2.196e-14	13.66
764	95	1310	2.115e-14	13.16
765	95	1330	2.038e-14	12.68
766	95	1350	1.965e-14	12.22
767	95	1370	1.895e-14	11.79
768	95	1390	1.828e-14	11.37
769	95	1410	1.765e-14	10.98
770	95	1430	1.704e-14	10.6
771	95	1450	1.647e-14	10.24
772	95	1470	1.592e-14	9.901
773	95	1490	1.54e-14	9.577
774	100	650	4.603e-14	24.55
775	100	670	4.49e-14	23.95
776	100	690	4.411e-14	23.52
777	100	710	4.361e-14	23.26
778	100	730	4.335e-14	23.12
779	100	750	4.327e-14	23.08
780	100	770	4.331e-14	23.1
781	100	790	4.335e-14	23.12
782	100	810	4.34e-14	23.14
783	100	830	4.348e-14	23.19
784	100	850	4.394e-14	23.43
785	100	870	4.423e-14	23.59
786	100	890	4.44e-14	23.68
787	100	910	4.44e-14	23.68
788	100	930	4.419e-14	23.57
789	100	950	4.381e-14	23.37
790	100	970	4.327e-14	23.08
791	100	990	4.26e-14	22.72
792	100	1010	4.177e-14	22.28
793	100	1030	4.084e-14	21.78
794	100	1050	3.981e-14	21.23
795	100	1070	3.871e-14	20.65
796	100	1090	3.756e-14	20.03
797	100	1110	3.638e-14	19.4
798	100	1130	3.517e-14	18.76
799	100	1150	3.397e-14	18.12
800	100	1170	3.278e-14	17.48
801	100	1190	3.16e-14	16.85
802	100	1210	3.045e-14	16.24
803	100	1230	2.933e-14	15.64
804	100	1250	2.827e-14	15.08
805	100	1270	2.726e-14	14.54
806	100	1290	2.63e-14	14.03
807	100	1310	2.536e-14	13.52
808	100	1330	2.446e-14	13.05
809	100	1350	2.36e-14	12.59
810	100	1370	2.278e-14	12.15
811	100	1390	2.199e-14	11.73
812	100	1410	2.124e-14	11.33
813	100	1430	2.052e-14	10.94
814	100	1450	1.983e-14	10.58
815	100	1470	1.917e-14	10.23
816	100	1490	1.855e-14	9.892

## Sheet: MoS2
	R (nm)	Wavelength (nm)	σ_abs (m^2)	ΔT (K)
0	10	650	5.864e-18	3.128
1	10	670	1.551e-17	8.273
2	10	690	1.998e-18	1.066
3	10	710	4.846e-19	0.2585
4	10	730	3.279e-19	0.1749
5	10	750	2.639e-19	0.1407
6	10	770	2.099e-19	0.1119
7	10	790	1.671e-19	0.08914
8	10	810	1.33e-19	0.07095
9	10	830	1.053e-19	0.05614
10	10	850	8.206e-20	0.04376
11	10	870	6.279e-20	0.03349
12	10	890	4.717e-20	0.02516
13	10	910	3.455e-20	0.01843
14	10	930	2.458e-20	0.01311
15	10	950	1.687e-20	0.008999
16	10	970	1.118e-20	0.005963
17	10	990	7.209e-21	0.003845
18	10	1010	4.733e-21	0.002524
19	10	1030	3.557e-21	0.001897
20	10	1050	3.255e-21	0.001736
21	10	1070	3.026e-21	0.001614
22	10	1090	2.822e-21	0.001505
23	10	1110	2.639e-21	0.001407
24	10	1130	2.475e-21	0.00132
25	10	1150	2.327e-21	0.001241
26	10	1170	2.192e-21	0.001169
27	10	1190	2.07e-21	0.001104
28	10	1210	1.958e-21	0.001044
29	10	1230	1.856e-21	0.0009899
30	10	1250	1.762e-21	0.0009396
31	10	1270	1.676e-21	0.0008936
32	10	1290	1.596e-21	0.0008509
33	10	1310	1.521e-21	0.0008114
34	10	1330	1.452e-21	0.0007745
35	10	1350	1.388e-21	0.0007404
36	10	1370	1.329e-21	0.0007086
37	10	1390	1.273e-21	0.0006789
38	10	1410	1.221e-21	0.000651
39	10	1430	1.172e-21	0.0006249
40	10	1450	1.126e-21	0.0006003
41	10	1470	1.082e-21	0.0005773
42	10	1490	1.041e-21	0.0005554
43	15	650	2.176e-17	3.438
44	15	670	5.627e-17	8.891
45	15	690	7.537e-18	1.191
46	15	710	1.77e-18	0.2797
47	15	730	1.182e-18	0.1869
48	15	750	9.439e-19	0.1492
49	15	770	7.466e-19	0.118
50	15	790	5.918e-19	0.09352
51	15	810	4.692e-19	0.07415
52	15	830	3.7e-19	0.05846
53	15	850	2.877e-19	0.04546
54	15	870	2.197e-19	0.03472
55	15	890	1.646e-19	0.026
56	15	910	1.203e-19	0.01901
57	15	930	8.543e-20	0.0135
58	15	950	5.856e-20	0.009253
59	15	970	3.875e-20	0.006123
60	15	990	2.495e-20	0.003943
61	15	1010	1.636e-20	0.002585
62	15	1030	1.228e-20	0.001941
63	15	1050	1.123e-20	0.001774
64	15	1070	1.043e-20	0.001648
65	15	1090	9.715e-21	0.001535
66	15	1110	9.079e-21	0.001435
67	15	1130	8.508e-21	0.001344
68	15	1150	7.992e-21	0.001263
69	15	1170	7.525e-21	0.001189
70	15	1190	7.101e-21	0.001122
71	15	1210	6.714e-21	0.001061
72	15	1230	6.359e-21	0.001005
73	15	1250	6.034e-21	0.0009535
74	15	1270	5.734e-21	0.0009061
75	15	1290	5.457e-21	0.0008623
76	15	1310	5.201e-21	0.0008219
77	15	1330	4.964e-21	0.0007844
78	15	1350	4.743e-21	0.0007495
79	15	1370	4.538e-21	0.0007171
80	15	1390	4.346e-21	0.0006867
81	15	1410	4.166e-21	0.0006584
82	15	1430	3.997e-21	0.0006316
83	15	1450	3.838e-21	0.0006065
84	15	1470	3.69e-21	0.0005831
85	15	1490	3.55e-21	0.000561
86	20	650	5.894e-17	3.93
87	20	670	1.473e-16	9.823
88	20	690	2.089e-17	1.392
89	20	710	4.688e-18	0.3125
90	20	730	3.076e-18	0.2051
91	20	750	2.428e-18	0.1619
92	20	770	1.905e-18	0.127
93	20	790	1.5e-18	0.1
94	20	810	1.183e-18	0.07888
95	20	830	9.286e-19	0.0619
96	20	850	7.191e-19	0.04794
97	20	870	5.472e-19	0.03648
98	20	890	4.085e-19	0.02723
99	20	910	2.98e-19	0.01987
100	20	930	2.111e-19	0.01407
101	20	950	1.444e-19	0.009624
102	20	970	9.534e-20	0.006356
103	20	990	6.126e-20	0.004084
104	20	1010	4.011e-20	0.002674
105	20	1030	3.006e-20	0.002004
106	20	1050	2.743e-20	0.001829
107	20	1070	2.544e-20	0.001696
108	20	1090	2.368e-20	0.001579
109	20	1110	2.21e-20	0.001473
110	20	1130	2.069e-20	0.001379
111	20	1150	1.942e-20	0.001294
112	20	1170	1.826e-20	0.001218
113	20	1190	1.722e-20	0.001148
114	20	1210	1.627e-20	0.001084
115	20	1230	1.539e-20	0.001026
116	20	1250	1.46e-20	0.0009731
117	20	1270	1.386e-20	0.000924
118	20	1290	1.318e-20	0.0008789
119	20	1310	1.256e-20	0.0008371
120	20	1330	1.198e-20	0.0007984
121	20	1350	1.144e-20	0.0007625
122	20	1370	1.093e-20	0.000729
123	20	1390	1.047e-20	0.0006979
124	20	1410	1.003e-20	0.0006686
125	20	1430	9.617e-21	0.0006412
126	20	1450	9.232e-21	0.0006155
127	20	1470	8.87e-21	0.0005913
128	20	1490	8.532e-21	0.0005688
129	25	650	1.371e-16	4.678
130	25	670	3.267e-16	11.15
131	25	690	5.01e-17	1.71
132	25	710	1.059e-17	0.3615
133	25	730	6.781e-18	0.2314
134	25	750	5.275e-18	0.18
135	25	770	4.093e-18	0.1397
136	25	790	3.196e-18	0.1091
137	25	810	2.503e-18	0.08543
138	25	830	1.953e-18	0.06666
139	25	850	1.505e-18	0.05136
140	25	870	1.139e-18	0.03889
141	25	890	8.476e-19	0.02893
142	25	910	6.159e-19	0.02102
143	25	930	4.348e-19	0.01484
144	25	950	2.965e-19	0.01012
145	25	970	1.953e-19	0.006666
146	25	990	1.252e-19	0.004274
147	25	1010	8.175e-20	0.00279
148	25	1030	6.117e-20	0.002088
149	25	1050	5.572e-20	0.001902
150	25	1070	5.159e-20	0.001761
151	25	1090	4.793e-20	0.001636
152	25	1110	4.467e-20	0.001525
153	25	1130	4.176e-20	0.001425
154	25	1150	3.914e-20	0.001336
155	25	1170	3.677e-20	0.001255
156	25	1190	3.462e-20	0.001182
157	25	1210	3.267e-20	0.001115
158	25	1230	3.089e-20	0.001054
159	25	1250	2.926e-20	0.0009988
160	25	1270	2.776e-20	0.0009477
161	25	1290	2.638e-20	0.0009005
162	25	1310	2.511e-20	0.000857
163	25	1330	2.393e-20	0.0008168
164	25	1350	2.284e-20	0.0007795
165	25	1370	2.182e-20	0.0007448
166	25	1390	2.087e-20	0.0007124
167	25	1410	1.998e-20	0.000682
168	25	1430	1.916e-20	0.0006539
169	25	1450	1.838e-20	0.0006273
170	25	1470	1.765e-20	0.0006023
171	25	1490	1.696e-20	0.0005788
172	30	650	2.952e-16	5.831
173	30	670	6.58e-16	13
174	30	690	1.125e-16	2.222
175	30	710	2.196e-17	0.4338
176	30	730	1.363e-17	0.2692
177	30	750	1.04e-17	0.2055
178	30	770	7.961e-18	0.1573
179	30	790	6.149e-18	0.1215
180	30	810	4.773e-18	0.09428
181	30	830	3.696e-18	0.07301
182	30	850	2.829e-18	0.05587
183	30	870	2.13e-18	0.04207
184	30	890	1.577e-18	0.03114
185	30	910	1.14e-18	0.02252
186	30	930	8.021e-19	0.01584
187	30	950	5.449e-19	0.01076
188	30	970	3.577e-19	0.007066
189	30	990	2.287e-19	0.004517
190	30	1010	1.489e-19	0.002942
191	30	1030	1.111e-19	0.002195
192	30	1050	1.01e-19	0.001995
193	30	1070	9.332e-20	0.001843
194	30	1090	8.653e-20	0.001709
195	30	1110	8.049e-20	0.00159
196	30	1130	7.512e-20	0.001484
197	30	1150	7.029e-20	0.001388
198	30	1170	6.594e-20	0.001302
199	30	1190	6.2e-20	0.001225
200	30	1210	5.843e-20	0.001154
201	30	1230	5.518e-20	0.00109
202	30	1250	5.221e-20	0.001031
203	30	1270	4.947e-20	0.0009772
204	30	1290	4.697e-20	0.0009278
205	30	1310	4.465e-20	0.000882
206	30	1330	4.251e-20	0.0008398
207	30	1350	4.053e-20	0.0008007
208	30	1370	3.869e-20	0.0007643
209	30	1390	3.698e-20	0.0007305
210	30	1410	3.539e-20	0.000699
211	30	1430	3.39e-20	0.0006695
212	30	1450	3.249e-20	0.0006418
213	30	1470	3.118e-20	0.0006159
214	30	1490	2.995e-20	0.0005916
215	35	650	6.174e-16	7.681
216	35	670	1.25e-15	15.55
217	35	690	2.491e-16	3.099
218	35	710	4.377e-17	0.5444
219	35	730	2.606e-17	0.3242
220	35	750	1.941e-17	0.2415
221	35	770	1.459e-17	0.1815
222	35	790	1.112e-17	0.1383
223	35	810	8.531e-18	0.1061
224	35	830	6.544e-18	0.08141
225	35	850	4.969e-18	0.06182
226	35	870	3.716e-18	0.04622
227	35	890	2.733e-18	0.034
228	35	910	1.967e-18	0.02446
229	35	930	1.376e-18	0.01712
230	35	950	9.312e-19	0.01158
231	35	970	6.088e-19	0.007573
232	35	990	3.879e-19	0.004825
233	35	1010	2.518e-19	0.003132
234	35	1030	1.873e-19	0.00233
235	35	1050	1.698e-19	0.002112
236	35	1070	1.564e-19	0.001946
237	35	1090	1.447e-19	0.0018
238	35	1110	1.343e-19	0.001671
239	35	1130	1.251e-19	0.001556
240	35	1150	1.168e-19	0.001453
241	35	1170	1.094e-19	0.001361
242	35	1190	1.027e-19	0.001277
243	35	1210	9.662e-20	0.001202
244	35	1230	9.111e-20	0.001133
245	35	1250	8.608e-20	0.001071
246	35	1270	8.146e-20	0.001013
247	35	1290	7.724e-20	0.0009609
248	35	1310	7.335e-20	0.0009124
249	35	1330	6.975e-20	0.0008677
250	35	1350	6.643e-20	0.0008264
251	35	1370	6.336e-20	0.0007882
252	35	1390	6.051e-20	0.0007526
253	35	1410	5.783e-20	0.0007194
254	35	1430	5.535e-20	0.0006885
255	35	1450	5.302e-20	0.0006595
256	35	1470	5.084e-20	0.0006325
257	35	1490	4.88e-20	0.000607
258	40	650	1.302e-15	10.85
259	40	670	2.288e-15	19.07
260	40	690	5.732e-16	4.776
261	40	710	8.678e-17	0.7232
262	40	730	4.887e-17	0.4073
263	40	750	3.523e-17	0.2936
264	40	770	2.588e-17	0.2157
265	40	790	1.937e-17	0.1614
266	40	810	1.466e-17	0.1222
267	40	830	1.111e-17	0.0926
268	40	850	8.353e-18	0.06961
269	40	870	6.195e-18	0.05163
270	40	890	4.523e-18	0.03769
271	40	910	3.233e-18	0.02694
272	40	930	2.249e-18	0.01875
273	40	950	1.514e-18	0.01262
274	40	970	9.852e-19	0.00821
275	40	990	6.249e-19	0.005208
276	40	1010	4.04e-19	0.003367
277	40	1030	2.994e-19	0.002495
278	40	1050	2.705e-19	0.002254
279	40	1070	2.486e-19	0.002072
280	40	1090	2.293e-19	0.001911
281	40	1110	2.123e-19	0.00177
282	40	1130	1.973e-19	0.001644
283	40	1150	1.838e-19	0.001532
284	40	1170	1.718e-19	0.001432
285	40	1190	1.609e-19	0.001341
286	40	1210	1.511e-19	0.00126
287	40	1230	1.423e-19	0.001186
288	40	1250	1.342e-19	0.001118
289	40	1270	1.268e-19	0.001057
290	40	1290	1.201e-19	0.001001
291	40	1310	1.139e-19	0.0009488
292	40	1330	1.081e-19	0.0009012
293	40	1350	1.029e-19	0.0008572
294	40	1370	9.798e-20	0.0008165
295	40	1390	9.345e-20	0.0007788
296	40	1410	8.924e-20	0.0007437
297	40	1430	8.533e-20	0.0007111
298	40	1450	8.166e-20	0.0006805
299	40	1470	7.823e-20	0.0006519
300	40	1490	7.501e-20	0.0006251
301	45	650	2.87e-15	16.8
302	45	670	4.069e-15	23.81
303	45	690	1.465e-15	8.574
304	45	710	1.777e-16	1.04
305	45	730	9.237e-17	0.5406
306	45	750	6.367e-17	0.3726
307	45	770	4.535e-17	0.2654
308	45	790	3.317e-17	0.1942
309	45	810	2.465e-17	0.1443
310	45	830	1.841e-17	0.1078
311	45	850	1.367e-17	0.08002
312	45	870	1.003e-17	0.05873
313	45	890	7.26e-18	0.04249
314	45	910	5.149e-18	0.03014
315	45	930	3.556e-18	0.02081
316	45	950	2.378e-18	0.01392
317	45	970	1.539e-18	0.00901
318	45	990	9.714e-19	0.005686
319	45	1010	6.252e-19	0.003659
320	45	1030	4.615e-19	0.002701
321	45	1050	4.153e-19	0.002431
322	45	1070	3.803e-19	0.002226
323	45	1090	3.497e-19	0.002047
324	45	1110	3.228e-19	0.001889
325	45	1130	2.99e-19	0.00175
326	45	1150	2.779e-19	0.001627
327	45	1170	2.591e-19	0.001516
328	45	1190	2.422e-19	0.001417
329	45	1210	2.27e-19	0.001329
330	45	1230	2.132e-19	0.001248
331	45	1250	2.007e-19	0.001175
332	45	1270	1.894e-19	0.001108
333	45	1290	1.79e-19	0.001048
334	45	1310	1.695e-19	0.0009919
335	45	1330	1.607e-19	0.0009407
336	45	1350	1.527e-19	0.0008936
337	45	1370	1.452e-19	0.00085
338	45	1390	1.384e-19	0.0008098
339	45	1410	1.32e-19	0.0007723
340	45	1430	1.26e-19	0.0007375
341	45	1450	1.205e-19	0.0007051
342	45	1470	1.153e-19	0.0006747
343	45	1490	1.104e-19	0.0006463
344	50	650	6.765e-15	28.86
345	50	670	6.995e-15	29.85
346	50	690	4.672e-15	19.93
347	50	710	3.958e-16	1.689
348	50	730	1.82e-16	0.7763
349	50	750	1.175e-16	0.5015
350	50	770	8.022e-17	0.3423
351	50	790	5.686e-17	0.2426
352	50	810	4.124e-17	0.176
353	50	830	3.022e-17	0.1289
354	50	850	2.208e-17	0.09421
355	50	870	1.599e-17	0.06823
356	50	890	1.144e-17	0.04879
357	50	910	8.032e-18	0.03427
358	50	930	5.503e-18	0.02348
359	50	950	3.652e-18	0.01558
360	50	970	2.348e-18	0.01002
361	50	990	1.472e-18	0.006282
362	50	1010	9.425e-19	0.004021
363	50	1030	6.927e-19	0.002956
364	50	1050	6.205e-19	0.002647
365	50	1070	5.655e-19	0.002413
366	50	1090	5.182e-19	0.002211
367	50	1110	4.767e-19	0.002034
368	50	1130	4.402e-19	0.001878
369	50	1150	4.079e-19	0.00174
370	50	1170	3.792e-19	0.001618
371	50	1190	3.536e-19	0.001509
372	50	1210	3.305e-19	0.00141
373	50	1230	3.098e-19	0.001322
374	50	1250	2.911e-19	0.001242
375	50	1270	2.741e-19	0.001169
376	50	1290	2.585e-19	0.001103
377	50	1310	2.444e-19	0.001043
378	50	1330	2.314e-19	0.0009872
379	50	1350	2.194e-19	0.0009363
380	50	1370	2.084e-19	0.0008891
381	50	1390	1.982e-19	0.0008458
382	50	1410	1.888e-19	0.0008056
383	50	1430	1.801e-19	0.0007683
384	50	1450	1.719e-19	0.0007337
385	50	1470	1.644e-19	0.0007013
386	50	1490	1.573e-19	0.0006711
387	55	650	1.572e-14	50.38
388	55	670	1.138e-14	36.48
389	55	690	2.002e-14	64.16
390	55	710	1.057e-15	3.387
391	55	730	3.929e-16	1.26
392	55	750	2.291e-16	0.7345
393	55	770	1.467e-16	0.4703
394	55	790	9.945e-17	0.3188
395	55	810	6.976e-17	0.2236
396	55	830	4.98e-17	0.1596
397	55	850	3.564e-17	0.1142
398	55	870	2.537e-17	0.08132
399	55	890	1.788e-17	0.05732
400	55	910	1.24e-17	0.03977
401	55	930	8.412e-18	0.02696
402	55	950	5.53e-18	0.01773
403	55	970	3.526e-18	0.0113
404	55	990	2.196e-18	0.007039
405	55	1010	1.397e-18	0.004477
406	55	1030	1.02e-18	0.003268
407	55	1050	9.088e-19	0.002913
408	55	1070	8.244e-19	0.002643
409	55	1090	7.52e-19	0.002411
410	55	1110	6.892e-19	0.002209
411	55	1130	6.34e-19	0.002033
412	55	1150	5.855e-19	0.001877
413	55	1170	5.426e-19	0.001739
414	55	1190	5.044e-19	0.001617
415	55	1210	4.703e-19	0.001508
416	55	1230	4.397e-19	0.001409
417	55	1250	4.121e-19	0.001321
418	55	1270	3.871e-19	0.001241
419	55	1290	3.644e-19	0.001168
420	55	1310	3.437e-19	0.001102
421	55	1330	3.248e-19	0.001041
422	55	1350	3.075e-19	0.0009859
423	55	1370	2.916e-19	0.0009347
424	55	1390	2.77e-19	0.0008878
425	55	1410	2.634e-19	0.0008442
426	55	1430	2.508e-19	0.000804
427	55	1450	2.391e-19	0.0007665
428	55	1470	2.283e-19	0.0007319
429	55	1490	2.182e-19	0.0006995
430	60	650	2.457e-14	60.68
431	60	670	1.695e-14	41.84
432	60	690	2.559e-14	63.18
433	60	710	4.205e-15	10.38
434	60	730	1.023e-15	2.527
435	60	750	4.989e-16	1.232
436	60	770	2.881e-16	0.7113
437	60	790	1.824e-16	0.4504
438	60	810	1.219e-16	0.3009
439	60	830	8.385e-17	0.207
440	60	850	5.83e-17	0.144
441	60	870	4.055e-17	0.1001
442	60	890	2.806e-17	0.06928
443	60	910	1.915e-17	0.04729
444	60	930	1.28e-17	0.03161
445	60	950	8.326e-18	0.02056
446	60	970	5.255e-18	0.01298
447	60	990	3.244e-18	0.008009
448	60	1010	2.047e-18	0.005053
449	60	1030	1.485e-18	0.003666
450	60	1050	1.315e-18	0.003246
451	60	1070	1.186e-18	0.002929
452	60	1090	1.076e-18	0.002656
453	60	1110	9.817e-19	0.002424
454	60	1130	8.99e-19	0.00222
455	60	1150	8.27e-19	0.002042
456	60	1170	7.635e-19	0.001885
457	60	1190	7.074e-19	0.001747
458	60	1210	6.575e-19	0.001623
459	60	1230	6.129e-19	0.001513
460	60	1250	5.728e-19	0.001414
461	60	1270	5.367e-19	0.001325
462	60	1290	5.04e-19	0.001244
463	60	1310	4.744e-19	0.001171
464	60	1330	4.473e-19	0.001105
465	60	1350	4.226e-19	0.001044
466	60	1370	4e-19	0.0009877
467	60	1390	3.792e-19	0.0009363
468	60	1410	3.6e-19	0.0008889
469	60	1430	3.423e-19	0.0008451
470	60	1450	3.258e-19	0.0008045
471	60	1470	3.106e-19	0.0007669
472	60	1490	2.964e-19	0.0007319
473	65	650	2.372e-14	46.07
474	65	670	2.263e-14	43.94
475	65	690	1.313e-14	25.49
476	65	710	2.347e-14	45.57
477	65	730	3.969e-15	7.707
478	65	750	1.353e-15	2.627
479	65	770	6.482e-16	1.259
480	65	790	3.663e-16	0.7113
481	65	810	2.267e-16	0.4403
482	65	830	1.476e-16	0.2866
483	65	850	9.846e-17	0.1912
484	65	870	6.631e-17	0.1288
485	65	890	4.469e-17	0.08679
486	65	910	2.987e-17	0.05802
487	65	930	1.962e-17	0.03811
488	65	950	1.257e-17	0.02442
489	65	970	7.832e-18	0.01521
490	65	990	4.78e-18	0.009282
491	65	1010	2.987e-18	0.005802
492	65	1030	2.148e-18	0.004171
493	65	1050	1.888e-18	0.003666
494	65	1070	1.692e-18	0.003286
495	65	1090	1.525e-18	0.002962
496	65	1110	1.384e-18	0.002688
497	65	1130	1.261e-18	0.002448
498	65	1150	1.155e-18	0.002243
499	65	1170	1.061e-18	0.002061
500	65	1190	9.796e-19	0.001902
501	65	1210	9.072e-19	0.001762
502	65	1230	8.427e-19	0.001637
503	65	1250	7.852e-19	0.001525
504	65	1270	7.336e-19	0.001425
505	65	1290	6.87e-19	0.001334
506	65	1310	6.449e-19	0.001252
507	65	1330	6.067e-19	0.001178
508	65	1350	5.72e-19	0.001111
509	65	1370	5.402e-19	0.001049
510	65	1390	5.11e-19	0.0009924
511	65	1410	4.843e-19	0.0009405
512	65	1430	4.596e-19	0.0008925
513	65	1450	4.368e-19	0.0008483
514	65	1470	4.156e-19	0.0008072
515	65	1490	3.962e-19	0.0007694
516	70	650	2.382e-14	37.04
517	70	670	2.761e-14	42.94
518	70	690	1.314e-14	20.43
519	70	710	8.3e-15	12.91
520	70	730	1.809e-14	28.13
521	70	750	5.662e-15	8.804
522	70	770	1.905e-15	2.962
523	70	790	8.723e-16	1.356
524	70	810	4.731e-16	0.7357
525	70	830	2.817e-16	0.4381
526	70	850	1.763e-16	0.2741
527	70	870	1.132e-16	0.176
528	70	890	7.35e-17	0.1143
529	70	910	4.77e-17	0.07417
530	70	930	3.059e-17	0.04756
531	70	950	1.921e-17	0.02987
532	70	970	1.177e-17	0.0183
533	70	990	7.08e-18	0.01101
534	70	1010	4.371e-18	0.006796
535	70	1030	3.109e-18	0.004834
536	70	1050	2.707e-18	0.004209
537	70	1070	2.405e-18	0.00374
538	70	1090	2.154e-18	0.003349
539	70	1110	1.94e-18	0.003016
540	70	1130	1.757e-18	0.002732
541	70	1150	1.601e-18	0.002489
542	70	1170	1.464e-18	0.002276
543	70	1190	1.345e-18	0.002091
544	70	1210	1.24e-18	0.001928
545	70	1230	1.148e-18	0.001785
546	70	1250	1.065e-18	0.001657
547	70	1270	9.921e-19	0.001543
548	70	1290	9.263e-19	0.00144
549	70	1310	8.669e-19	0.001348
550	70	1330	8.133e-19	0.001265
551	70	1350	7.648e-19	0.001189
552	70	1370	7.205e-19	0.00112
553	70	1390	6.802e-19	0.001058
554	70	1410	6.432e-19	0.001
555	70	1430	6.092e-19	0.0009472
556	70	1450	5.779e-19	0.0008985
557	70	1470	5.49e-19	0.0008536
558	70	1490	5.223e-19	0.0008121
559	75	650	2.918e-14	36.88
560	75	670	3.197e-14	40.41
561	75	690	2.345e-14	29.65
562	75	710	4.326e-15	5.469
563	75	730	6.583e-15	8.322
564	75	750	1.436e-14	18.16
565	75	770	8.477e-15	10.72
566	75	790	2.868e-15	3.626
567	75	810	1.223e-15	1.546
568	75	830	6.224e-16	0.7868
569	75	850	3.501e-16	0.4426
570	75	870	2.083e-16	0.2634
571	75	890	1.279e-16	0.1617
572	75	910	7.945e-17	0.1004
573	75	930	4.923e-17	0.06224
574	75	950	3.008e-17	0.03802
575	75	970	1.801e-17	0.02276
576	75	990	1.063e-17	0.01344
577	75	1010	6.459e-18	0.008165
578	75	1030	4.531e-18	0.005728
579	75	1050	3.898e-18	0.004928
580	75	1070	3.428e-18	0.004334
581	75	1090	3.041e-18	0.003845
582	75	1110	2.718e-18	0.003436
583	75	1130	2.444e-18	0.00309
584	75	1150	2.211e-18	0.002795
585	75	1170	2.011e-18	0.002542
586	75	1190	1.836e-18	0.002321
587	75	1210	1.686e-18	0.002131
588	75	1230	1.553e-18	0.001963
589	75	1250	1.436e-18	0.001815
590	75	1270	1.332e-18	0.001683
591	75	1290	1.239e-18	0.001566
592	75	1310	1.156e-18	0.001461
593	75	1330	1.081e-18	0.001367
594	75	1350	1.013e-18	0.001281
595	75	1370	9.523e-19	0.001204
596	75	1390	8.966e-19	0.001134
597	75	1410	8.459e-19	0.001069
598	75	1430	7.993e-19	0.00101
599	75	1450	7.567e-19	0.0009566
600	75	1470	7.175e-19	0.000907
601	75	1490	6.812e-19	0.0008612
602	80	650	3.777e-14	39.34
603	80	670	3.603e-14	37.53
604	80	690	4.261e-14	44.39
605	80	710	4.853e-15	5.056
606	80	730	3.47e-15	3.615
607	80	750	4.969e-15	5.176
608	80	770	9.228e-15	9.613
609	80	790	1.069e-14	11.13
610	80	810	4.502e-15	4.689
611	80	830	1.789e-15	1.864
612	80	850	8.353e-16	0.8702
613	80	870	4.371e-16	0.4553
614	80	890	2.447e-16	0.2549
615	80	910	1.421e-16	0.1481
616	80	930	8.366e-17	0.08715
617	80	950	4.909e-17	0.05114
618	80	970	2.848e-17	0.02967
619	80	990	1.637e-17	0.01706
620	80	1010	9.732e-18	0.01014
621	80	1030	6.704e-18	0.006984
622	80	1050	5.679e-18	0.005916
623	80	1070	4.928e-18	0.005134
624	80	1090	4.321e-18	0.004502
625	80	1110	3.822e-18	0.003981
626	80	1130	3.406e-18	0.003548
627	80	1150	3.056e-18	0.003183
628	80	1170	2.76e-18	0.002875
629	80	1190	2.505e-18	0.002609
630	80	1210	2.286e-18	0.002381
631	80	1230	2.094e-18	0.002182
632	80	1250	1.927e-18	0.002007
633	80	1270	1.779e-18	0.001854
634	80	1290	1.649e-18	0.001717
635	80	1310	1.532e-18	0.001596
636	80	1330	1.428e-18	0.001487
637	80	1350	1.334e-18	0.00139
638	80	1370	1.25e-18	0.001302
639	80	1390	1.174e-18	0.001222
640	80	1410	1.104e-18	0.00115
641	80	1430	1.041e-18	0.001084
642	80	1450	9.827e-19	0.001024
643	80	1470	9.297e-19	0.0009684
644	80	1490	8.808e-19	0.0009175
645	85	650	4.471e-14	38.83
646	85	670	3.987e-14	34.63
647	85	690	4.754e-14	41.28
648	85	710	8.947e-15	7.77
649	85	730	3.571e-15	3.101
650	85	750	3.046e-15	2.645
651	85	770	3.643e-15	3.163
652	85	790	5.639e-15	4.897
653	85	810	8.795e-15	7.638
654	85	830	6.485e-15	5.632
655	85	850	2.686e-15	2.332
656	85	870	1.15e-15	0.9986
657	85	890	5.52e-16	0.4794
658	85	910	2.868e-16	0.2491
659	85	930	1.556e-16	0.1351
660	85	950	8.587e-17	0.07457
661	85	970	4.749e-17	0.04124
662	85	990	2.629e-17	0.02283
663	85	1010	1.516e-17	0.01316
664	85	1030	1.018e-17	0.008842
665	85	1050	8.448e-18	0.007337
666	85	1070	7.203e-18	0.006255
667	85	1090	6.22e-18	0.005402
668	85	1110	5.428e-18	0.004714
669	85	1130	4.785e-18	0.004155
670	85	1150	4.25e-18	0.003691
671	85	1170	3.805e-18	0.003304
672	85	1190	3.426e-18	0.002976
673	85	1210	3.102e-18	0.002694
674	85	1230	2.825e-18	0.002453
675	85	1250	2.585e-18	0.002245
676	85	1270	2.374e-18	0.002061
677	85	1290	2.188e-18	0.0019
678	85	1310	2.025e-18	0.001758
679	85	1330	1.879e-18	0.001632
680	85	1350	1.75e-18	0.001519
681	85	1370	1.633e-18	0.001418
682	85	1390	1.528e-18	0.001327
683	85	1410	1.433e-18	0.001245
684	85	1430	1.347e-18	0.00117
685	85	1450	1.269e-18	0.001102
686	85	1470	1.197e-18	0.00104
687	85	1490	1.132e-18	0.000983
688	90	650	4.519e-14	33.06
689	90	670	4.345e-14	31.79
690	90	690	3.004e-14	21.98
691	90	710	1.875e-14	13.71
692	90	730	5.683e-15	4.158
693	90	750	3.261e-15	2.386
694	90	770	2.621e-15	1.917
695	90	790	2.752e-15	2.013
696	90	810	3.603e-15	2.636
697	90	830	5.42e-15	3.965
698	90	850	6.535e-15	4.781
699	90	870	3.826e-15	2.799
700	90	890	1.611e-15	1.178
701	90	910	7.072e-16	0.5174
702	90	930	3.359e-16	0.2457
703	90	950	1.68e-16	0.1229
704	90	970	8.623e-17	0.06309
705	90	990	4.51e-17	0.033
706	90	1010	2.487e-17	0.01819
707	90	1030	1.612e-17	0.01179
708	90	1050	1.298e-17	0.009499
709	90	1070	1.081e-17	0.007906
710	90	1090	9.146e-18	0.006691
711	90	1110	7.848e-18	0.005741
712	90	1130	6.813e-18	0.004984
713	90	1150	5.976e-18	0.004372
714	90	1170	5.289e-18	0.003869
715	90	1190	4.715e-18	0.003449
716	90	1210	4.235e-18	0.003099
717	90	1230	3.826e-18	0.002799
718	90	1250	3.475e-18	0.002542
719	90	1270	3.17e-18	0.002319
720	90	1290	2.906e-18	0.002126
721	90	1310	2.675e-18	0.001957
722	90	1330	2.471e-18	0.001808
723	90	1350	2.29e-18	0.001675
724	90	1370	2.129e-18	0.001557
725	90	1390	1.985e-18	0.001452
726	90	1410	1.855e-18	0.001357
727	90	1430	1.738e-18	0.001271
728	90	1450	1.632e-18	0.001194
729	90	1470	1.535e-18	0.001123
730	90	1490	1.447e-18	0.001059
731	95	650	4.238e-14	26.36
732	95	670	4.676e-14	29.09
733	95	690	2.339e-14	14.55
734	95	710	6.939e-14	43.16
735	95	730	1.091e-14	6.787
736	95	750	4.992e-15	3.105
737	95	770	2.981e-15	1.854
738	95	790	2.284e-15	1.421
739	95	810	2.161e-15	1.344
740	95	830	2.449e-15	1.523
741	95	850	3.214e-15	1.999
742	95	870	4.374e-15	2.721
743	95	890	4.166e-15	2.591
744	95	910	2.161e-15	1.344
745	95	930	9.097e-16	0.5659
746	95	950	3.94e-16	0.2451
747	95	970	1.799e-16	0.1119
748	95	990	8.605e-17	0.05353
749	95	1010	4.428e-17	0.02755
750	95	1030	2.722e-17	0.01693
751	95	1050	2.102e-17	0.01307
752	95	1070	1.69e-17	0.01051
753	95	1090	1.39e-17	0.008648
754	95	1110	1.165e-17	0.007249
755	95	1130	9.919e-18	0.00617
756	95	1150	8.555e-18	0.005321
757	95	1170	7.463e-18	0.004642
758	95	1190	6.569e-18	0.004086
759	95	1210	5.832e-18	0.003628
760	95	1230	5.218e-18	0.003246
761	95	1250	4.698e-18	0.002922
762	95	1270	4.256e-18	0.002647
763	95	1290	3.871e-18	0.002408
764	95	1310	3.542e-18	0.002203
765	95	1330	3.253e-18	0.002024
766	95	1350	2.999e-18	0.001866
767	95	1370	2.775e-18	0.001726
768	95	1390	2.575e-18	0.001602
769	95	1410	2.397e-18	0.001491
770	95	1430	2.237e-18	0.001392
771	95	1450	2.093e-18	0.001302
772	95	1470	1.963e-18	0.001221
773	95	1490	1.845e-18	0.001148
774	100	650	4.226e-14	22.54
775	100	670	4.993e-14	26.63
776	100	690	2.546e-14	13.58
777	100	710	1.601e-14	8.536
778	100	730	3.315e-14	17.68
779	100	750	9.031e-15	4.817
780	100	770	4.528e-15	2.415
781	100	790	2.755e-15	1.47
782	100	810	2.021e-15	1.078
783	100	830	1.75e-15	0.9334
784	100	850	1.752e-15	0.9345
785	100	870	2.001e-15	1.067
786	100	890	2.511e-15	1.339
787	100	910	2.982e-15	1.59
788	100	930	2.336e-15	1.246
789	100	950	1.118e-15	0.5963
790	100	970	4.587e-16	0.2446
791	100	990	1.936e-16	0.1032
792	100	1010	8.977e-17	0.04788
793	100	1030	5.081e-17	0.0271
794	100	1050	3.682e-17	0.01964
795	100	1070	2.815e-17	0.01501
796	100	1090	2.224e-17	0.01186
797	100	1110	1.803e-17	0.009617
798	100	1130	1.494e-17	0.007967
799	100	1150	1.259e-17	0.006715
800	100	1170	1.077e-17	0.005744
801	100	1190	9.328e-18	0.004975
802	100	1210	8.164e-18	0.004354
803	100	1230	7.213e-18	0.003847
804	100	1250	6.421e-18	0.003425
805	100	1270	5.76e-18	0.003072
806	100	1290	5.198e-18	0.002772
807	100	1310	4.717e-18	0.002516
808	100	1330	4.302e-18	0.002294
809	100	1350	3.941e-18	0.002102
810	100	1370	3.625e-18	0.001934
811	100	1390	3.347e-18	0.001785
812	100	1410	3.101e-18	0.001654
813	100	1430	2.881e-18	0.001537
814	100	1450	2.685e-18	0.001432
815	100	1470	2.508e-18	0.001338
816	100	1490	2.349e-18	0.001253
